# Supplementary material for: Experimental vaccination by single dose sporozoite injection of blood-stage attenuated malaria parasites
Source: EMBO Mol Med. 2024 Aug 5;16(9):2060–79. doi: 10.1038/s44321-024-00101-6 (PMC11392930; doi:10.1038/s44321-024-00101-6)
Supplement: Supplementary file 5 — Source data Fig. 1 [file 44321_2024_101_MOESM5_ESM.zip]

Archive with 51 entries (42 files):
- Figure 1/
- Figure 1/Figure 1H/
- Figure 1/Figure 1F/
- Figure 1/Figure 1G/
- Figure 1/Figure 1I/
- Figure 1/.DS_Store
- __MACOSX/Figure 1/._.DS_Store
- Figure 1/Figure 1K/
- Figure 1/Figure 1E/
- Figure 1/Figure 1D/
- Figure 1/Figure 1J/
- Figure 1/Figure 1H/.DS_Store
- __MACOSX/Figure 1/Figure 1H/._.DS_Store
- Figure 1/Figure 1H/No  LS: well.csv
- __MACOSX/Figure 1/Figure 1H/._No  LS: well.csv
- Figure 1/Figure 1F/.DS_Store
- __MACOSX/Figure 1/Figure 1F/._.DS_Store
- Figure 1/Figure 1F/Row statistics of motility pattern.csv
- __MACOSX/Figure 1/Figure 1F/._Row statistics of motility pattern.csv
- Figure 1/Figure 1F/motility pattern.csv
- __MACOSX/Figure 1/Figure 1F/._motility pattern.csv
- Figure 1/Figure 1F/Fraction of Total of Row statistics of motility pattern.csv
- __MACOSX/Figure 1/Figure 1F/._Fraction of Total of Row statistics of motility pattern.csv
- Figure 1/Figure 1G/gliding assay speed.csv
- __MACOSX/Figure 1/Figure 1G/._gliding assay speed.csv
- Figure 1/Figure 1I/LS sizes.csv
- __MACOSX/Figure 1/Figure 1I/._LS sizes.csv
- Figure 1/Figure 1I/Normality and Lognormality Tests of LS sizes.csv
- __MACOSX/Figure 1/Figure 1I/._Normality and Lognormality Tests of LS sizes.csv
- Figure 1/Figure 1I/Kruskal-Wallis test of LS sizes.csv
- __MACOSX/Figure 1/Figure 1I/._Kruskal-Wallis test of LS sizes.csv
- Figure 1/Figure 1K/Fraction of Total of Row statistics of intraerythrocytic development 26h.csv
- __MACOSX/Figure 1/Figure 1K/._Fraction of Total of Row statistics of intraerythrocytic development 26h.csv
- Figure 1/Figure 1K/Row statistics of intraerythrocytic development 26h.csv
- __MACOSX/Figure 1/Figure 1K/._Row statistics of intraerythrocytic development 26h.csv
- Figure 1/Figure 1K/intraerythrocytic development 26h.csv
- __MACOSX/Figure 1/Figure 1K/._intraerythrocytic development 26h.csv
- Figure 1/Figure 1E/sporozoite numbers.csv
- __MACOSX/Figure 1/Figure 1E/._sporozoite numbers.csv
- Figure 1/Figure 1E/salivary gland occupancy.csv
- __MACOSX/Figure 1/Figure 1E/._salivary gland occupancy.csv
- Figure 1/Figure 1D/.DS_Store
- __MACOSX/Figure 1/Figure 1D/._.DS_Store
- Figure 1/Figure 1D/cysts: inf midguts.csv
- __MACOSX/Figure 1/Figure 1D/._cysts: inf midguts.csv
- Figure 1/Figure 1D/Kruskal-Wallis test of cysts: inf midguts.csv
- __MACOSX/Figure 1/Figure 1D/._Kruskal-Wallis test of cysts: inf midguts.csv
- Figure 1/Figure 1D/Normality and Lognormality Tests of cysts: inf midguts.csv
- __MACOSX/Figure 1/Figure 1D/._Normality and Lognormality Tests of cysts: inf midguts.csv
- Figure 1/Figure 1J/merozoites per schizont.csv
- __MACOSX/Figure 1/Figure 1J/._merozoites per schizont.csv
