# Supplementary material for: Experimental vaccination by single dose sporozoite injection of blood-stage attenuated malaria parasites
Source: EMBO Mol Med. 2024 Aug 5;16(9):2060–79. doi: 10.1038/s44321-024-00101-6 (PMC11392930; doi:10.1038/s44321-024-00101-6)
Supplement: Supplementary file 5 — Source data Fig. 1 [file 44321_2024_101_MOESM5_ESM.zip › Figure 1/Figure 1H/No LS: well.csv]

PbA	app (-)	lap (-)
340	301	226
215	358	254
268	314	190
196	339	411
199	320	277
157	170	131
153	332	199
275	354
22
105
93
246
326
128
216
