# Supplementary material for: Experimental vaccination by single dose sporozoite injection of blood-stage attenuated malaria parasites
Source: EMBO Mol Med. 2024 Aug 5;16(9):2060–79. doi: 10.1038/s44321-024-00101-6 (PMC11392930; doi:10.1038/s44321-024-00101-6)
Supplement: Supplementary file 5 — Source data Fig. 1 [file 44321_2024_101_MOESM5_ESM.zip › Figure 1/Figure 1F/Row statistics of motility pattern.csv]

	gliding	partially gliding	patch gliding	attached/ waving	floating
PbA	659,000	163,000	20,000	154,000	343,000
app (-)	480,000	96,000	5,000	38,000	147,000
lap (-)	613,000	152,000	18,000	41,000	160,000
