# Supplementary material for: Experimental vaccination by single dose sporozoite injection of blood-stage attenuated malaria parasites
Source: EMBO Mol Med. 2024 Aug 5;16(9):2060–79. doi: 10.1038/s44321-024-00101-6 (PMC11392930; doi:10.1038/s44321-024-00101-6)
Supplement: Supplementary file 5 — Source data Fig. 1 [file 44321_2024_101_MOESM5_ESM.zip › Figure 1/Figure 1F/motility pattern.csv]

	gliding	gliding	gliding	gliding	gliding	gliding	gliding	gliding	gliding	gliding	partially gliding	partially gliding	partially gliding	partially gliding	partially gliding	partially gliding	partially gliding	partially gliding	partially gliding	partially gliding	patch gliding	patch gliding	patch gliding	patch gliding	patch gliding	patch gliding	patch gliding	patch gliding	patch gliding	patch gliding	attached/ waving	attached/ waving	attached/ waving	attached/ waving	attached/ waving	attached/ waving	attached/ waving	attached/ waving	attached/ waving	attached/ waving	floating	floating	floating	floating	floating	floating	floating	floating	floating
PbA	48	43	40	131	113	129	155				15	15	14	44	35	26	14				2	2	5	9	0	1	1				20	18	31	69	3	7	6				42	44	31	117	42	42	25
app (-)	35	43	34	40	36	69	106	117			1	2	16	6	11	16	26	18			1	1	0	0	2	0	0	1			3	7	5	11	4	1	2	5			15	12	13	19	13	33	18	24
lap (-)	53	74	59	69	99	76	68	32	45	38	4	1	6	9	35	37	36	10	9	5	0	2	3	1	1	2	0	4	4	1	0	3	4	1	2	8	5	10	3	5	24	25	15	16	18	23	21	10	3
[truncated: 1 more columns]
