# Supplementary material for: Experimental vaccination by single dose sporozoite injection of blood-stage attenuated malaria parasites
Source: EMBO Mol Med. 2024 Aug 5;16(9):2060–79. doi: 10.1038/s44321-024-00101-6 (PMC11392930; doi:10.1038/s44321-024-00101-6)
Supplement: Supplementary file 5 — Source data Fig. 1 [file 44321_2024_101_MOESM5_ESM.zip › Figure 1/Figure 1F/Fraction of Total of Row statistics of motility pattern.csv]

	gliding	partially gliding	patch gliding	attached/ waving	floating
PbA	49,216	12,173	1,494	11,501	25,616
app (-)	62,663	12,533	0,653	4,961	19,191
lap (-)	62,297	15,447	1,829	4,167	16,260
