# Supplementary material for: Experimental vaccination by single dose sporozoite injection of blood-stage attenuated malaria parasites
Source: EMBO Mol Med. 2024 Aug 5;16(9):2060–79. doi: 10.1038/s44321-024-00101-6 (PMC11392930; doi:10.1038/s44321-024-00101-6)
Supplement: Supplementary file 5 — Source data Fig. 1 [file 44321_2024_101_MOESM5_ESM.zip › Figure 1/Figure 1G/gliding assay speed.csv]

PbA	app (-)	lap (-)
2,22632400	1,510881000	1,790271000
2,79935000	2,340441000	2,104237000
1,34371700	2,568814000	2,522491000
2,25075000	2,063102000	2,254949000
1,65111700	1,189186000	2,351085000
2,31311700	1,517237000	2,556627000
1,29146700	2,401810000	2,321000000
2,37885000	2,355610000	2,206018000
1,99733300	2,111051000	1,848644000
1,87309500	2,410458000	2,241746000
1,91920000	1,619846000	2,185224000
2,26046700	1,727932000	2,048780000
0,92300000	1,915153000	2,470102000
2,13166700	2,265254000	1,912763000
1,64541700	2,112732000	2,877271000
1,98953300	2,378288000	2,411983000
2,02318300	2,389915000	1,988271000
2,16723300	1,889644000	1,776339000
1,48126700	1,874915000	3,137508000
2,41686700	1,499525000	2,418441000
1,47258300	1,606746000	1,913804000
1,63385000	2,166119000	1,921508000
2,15883300	2,233559000	2,666288000
2,14145100	2,659017000	1,974121000
2,14000000	2,977339000	2,603339000
2,10613300	1,859542000	2,600068000
2,05301700	1,685797000	2,131441000
1,27028800	2,627746000	2,414847000
2,49645000	2,575254000	2,263339000
2,08607100	2,479712000	2,387254000
1,59328300	1,982559000	2,226441000
2,03721700	2,402356000	2,363831000
1,89460000	2,069746000	2,910898000
1,88908300	2,596186000	2,482068000
1,90320000	2,843576000	2,189661000
1,38145000	2,053390000	2,911373000
2,10710000	2,401525000	2,665813000
1,94678300	2,209356000	2,115678000
2,02673300	2,654458000	2,023119000
1,85350000	2,494678000	2,672746000
1,79556700	1,479186000	2,810814000
1,82263300	1,503339000	2,730576000
1,75586700	2,407187000	2,328051000
2,25803300	2,653051000	1,627034000
1,95720000	1,722983000	2,358847000
2,04118300	2,423966000	2,322949000
2,76285000	1,889169000	2,655424000
2,14941700	2,373390000	2,355000000
2,54545000	1,058359000	3,031898000
1,34848300	2,437966000	1,870881000
2,14426300	2,527390000	2,082610000
2,35531700	2,685339000	2,435322000
2,10772200	2,603746000	2,751305000
2,56787500	2,723356000	2,356322000
1,25195000	1,942936000	2,576492000
2,59995000	2,910695000	2,539780000
2,27562100	2,148932000	2,479322000
2,32815000	2,276644000	2,480797000
2,42600000	3,311051000	2,451475000
2,54035000	2,301136000	2,299102000
1,04995000	2,612966000	2,462814000
1,49226700	2,953373000	2,401729000
1,86031700	2,223000000	1,310458000
0,70263330	2,696661000	1,526746000
	2,578678000	1,789610000
1,75570000	0,912237000	2,063983000
2,16410000	2,462448000	1,050627000
2,51755000	2,723723000	0,826695000
0,81825000	1,774898000	1,275915000
1,45700000	2,160763000	1,187475000
2,08116700	2,589729000	0,751980000
0,86243330	1,984532000	0,545203000
2,17140000	2,375271000	1,063441000
1,84586700	2,982491000	0,524220000
1,97333300	2,911322000	1,382983000
2,47878300	2,212373000	2,057508000
1,81845000	2,883881000	0,836407000
2,20103300	2,654763000	0,474390000
2,20810000	2,659051000	1,190814000
1,15733300	2,840966000	1,563525000
2,25562000	2,100034000	1,423966000
2,69800000	2,564068000	1,817746000
2,19633300	2,134305000	1,081224000
2,44593300	2,745627000	1,779879000
2,88401700	2,704915000	1,532475000
2,03977966	1,691966000	1,103169000
1,33388136	2,580508000	0,926491000
2,19600000	2,567763000	1,646864000
2,32700000	2,652119000	0,572525000
1,97361017	2,623441000	1,154695000
2,35711864	2,619136000	0,989661000
2,14252542		0,916797000
1,97723729	1,422350000	1,076763000
2,24994915	1,447866670	0,734695000
2,28130508	1,967966670	1,306746000
1,99576271	0,814160000	0,488356000
2,72662712	0,879683330	0,684830000
1,90767797	1,379346150	1,617085000
2,17042373	1,429116670	0,943068000
2,13285417	0,839850000	0,545678000
2,02505085	1,058433330	0,538831000
1,73528814	2,136966670	0,991780000
2,26547458	1,279316670	0,446458000
2,43237288	1,551833330	0,523339000
2,05500000	1,662516670	1,116271000
2,25920339	1,881416670	1,182847000
	1,445583330	0,877475000
	1,173450000	1,164864410
	1,672733330	1,741372880
	2,248450000	1,559169490
	1,415166670	1,532067800
	1,270233330	1,228779660
	1,809400000	1,504440680
	1,518500000	1,754745760
	1,564716670	1,318288140
	2,157083330	1,344762710
	1,864016670	1,344084750
	1,698633330	1,396833330
	1,567550000	1,853677970
	1,313380950	1,022118640
	1,894250000	1,267474580
	1,564400000	1,086355930
	0,730000000	1,106305080
	1,735183330	1,223355930
	1,514100000	1,151966100
	1,078466670	1,189016950
	0,466966670	0,959796610
	1,605050000	1,510172410
	0,976350000	1,209661020
	1,147316670	1,235627120
	1,218183330	1,879101690
	1,945416670	1,324000000
	1,796133330	1,277423730
	2,194433330	1,671016950
	0,507016670	1,507050850
	0,526816670	1,630576270
	1,009083330	1,397627120
	1,745266670	1,872457630
	1,552900000	1,830220340
	1,315116670	1,240322030
	0,918300000	1,212644070
	1,410150000	1,438457630
	1,366066670	1,421593220
	1,419583330	1,089118640
	1,620716670	1,620508470
	1,294616670	1,481254240
	1,776533330	1,062840000
	1,656233330	1,527220340
	1,635150000	1,384288140
	1,713733330	1,393000000
	1,349533330	1,886542370
	1,882900000	1,250030303
	1,803263160	1,234762712
	2,012333330	1,445288136
	1,400800000	1,347256410
	1,883916670	1,461135593
	1,990350000	1,389762712
	1,699700000	1,211779661
	1,685466670	0,947305085
	1,632300000	1,319152542
	1,714650000	1,254932203
	1,258837840	1,263169492
	2,080316670	1,101355932
	1,690666670	0,917473684
	1,148500000	1,166305085
	1,857133330	1,215932203
	2,178266670
	1,891666670
