# Supplementary material for: Experimental vaccination by single dose sporozoite injection of blood-stage attenuated malaria parasites
Source: EMBO Mol Med. 2024 Aug 5;16(9):2060–79. doi: 10.1038/s44321-024-00101-6 (PMC11392930; doi:10.1038/s44321-024-00101-6)
Supplement: Supplementary file 5 — Source data Fig. 1 [file 44321_2024_101_MOESM5_ESM.zip › Figure 1/Figure 1I/LS sizes.csv]

PbA	app (-)	lap (-)
132,669	166,286	201,584
202,170	207,216	214,316
63,274	191,823	222,065
83,563	108,696	167,510
257,545	140,897	181,987
423,926	152,064	248,667
143,367	105,684	99,999
86,544	214,539	289,736
165,551	227,026	265,444
155,289	67,777	145,581
201,616	172,779	151,255
93,931	155,821	165,807
123,525	187,054	89,652
211,037	117,393	155,758
89,418	148,987	131,721
61,060	132,552	99,999
213,901	436,232	48,797
111,623	234,871	195,825
63,976	195,825	126,260
171,672	85,884	111,517
123,525	89,652	101,298
134,531	210,143	129,443
293,546	155,619	160,399
303,148	125,952	153,458
91,983	23,973	96,060
176,941	169,745	97,955
135,042	99,084	136,118
145,656	105,684	145,059
60,698	103,139	45,114
56,078	131,721	49,691
47,008	24,430	107,930
103,001	105,684	139,066
132,977	53,055	112,188
175,738	135,042	161,570
180,369	31,509	165,306
183,456	41,452	100,106
91,983	45,901	171,640
31,509	38,173	132,669
130,529	70,065	178,123
146,816	58,409	169,394
54,928	34,852	321,852
185,266	17,990	297,304
65,552	39,685	236,021
80,551	48,499	183,520
50,585	69,874	178,123
39,866	40,621	154,927
56,929	62,092	184,531
25,548	12,880	313,272
12,689	48,499	197,348
202,883	92,452	173,205
166,232	48,158	101,777
88,662	19,204	151,713
26,432	23,206	105,684
176,601	55,024	94,719
21,599	54,928	126,473
166,807	69,874	191,823
26,485	21,599	213,901
100,861	56,738	127,740
226,142	76,325	184,435
347,538	47,008	47,008
83,010	46,763	182,817
148,838	19,193	111,623
97,423	46,763	155,587
37,098	43,134	280,091
132,669	33,266	94,379
155,821	33,809	117,372
179,187	108,696	177,090
138,992	34,703	222,119
155,758	27,251	126,473
145,656	67,777	84,457
326,982	9,559	92,101
95,730	17,564	132,669
93,931	60,698	173,130
58,803	56,078	22,259
56,929	65,403	207,216
74,621	45,220	91,983
96,635	15,861	148,540
68,405	59,016	39,685
117,372	63,412	41,558
118,117	24,398	193,185
140,897	22,865	73,961
89,652	27,262	67,383
103,001	86,735	7,622
72,013	31,232	183,009
81,636	81,924	63,998
119,767		52,863
86,735		40,110
59,612		145,656
71,662		137,150
108,696		113,050
89,652		222,119
52,671		28,209
58,952		187,426
167,403		154,927
79,390		61,060
72,226		14,860
72,258		17,000
61,038
88,162
62,635
39,482
124,589
145,751
135,788
28,997
209,408
180,720
42,239
41,196
179,570
70,555
58,803
72,013
86,427
37,981
63,412
155,821
195,144
192,941
107,930
73,110
162,358
140,152
155,289
166,286
107,514
89,652
112,582
47,008
193,952
114,338
93,889
138,257
95,667
117,372
145,751
216,392
116,584
177,729
97,679
99,999
103,139
145,581
146,752
164,263
189,736
48,499
65,190
94,379
35,256
61,528
129,443
105,300
119,990
168,638
74,621
98,243
88,162
58,920
84,351
56,929
77,017
105,300
88,715
63,412
62,092
76,644
145,751
78,560
143,463
72,226
63,072
33,872
48,797
63,072
79,582
107,365
104,779
88,162
117,393
113,816
92,452
94,740
56,078
94,719
18,054
120,384
109,739
43,208
87,119
61,060
105,875
63,072
48,797
184,435
100,106
