# Supplementary material for: Experimental vaccination by single dose sporozoite injection of blood-stage attenuated malaria parasites
Source: EMBO Mol Med. 2024 Aug 5;16(9):2060–79. doi: 10.1038/s44321-024-00101-6 (PMC11392930; doi:10.1038/s44321-024-00101-6)
Supplement: Supplementary file 5 — Source data Fig. 1 [file 44321_2024_101_MOESM5_ESM.zip › Figure 1/Figure 1I/Normality and Lognormality Tests of LS sizes.csv]

	PbA	app (-)	lap (-)
Test for normal distribution
Anderson-Darling test
A2*	3,521	3,545	0,3676
P value	<0.0001	<0.0001	0,4243
Passed normality test (alpha=0.05)?	No	No	Yes
P value summary	****	****	ns
D'Agostino & Pearson test
K2	69,68	49,61	1,809
P value	<0.0001	<0.0001	0,4048
Passed normality test (alpha=0.05)?	No	No	Yes
P value summary	****	****	ns
Shapiro-Wilk test
W	0,9008	0,8260	0,9815
P value	<0.0001	<0.0001	0,1885
Passed normality test (alpha=0.05)?	No	No	Yes
P value summary	****	****	ns
Kolmogorov-Smirnov test
KS distance	0,1020	0,1798	0,05697
P value	<0.0001	<0.0001	>0.1000
Passed normality test (alpha=0.05)?	No	No	Yes
P value summary	****	****	ns
Number of values	196	85	97
