# Supplementary material for: Experimental vaccination by single dose sporozoite injection of blood-stage attenuated malaria parasites
Source: EMBO Mol Med. 2024 Aug 5;16(9):2060–79. doi: 10.1038/s44321-024-00101-6 (PMC11392930; doi:10.1038/s44321-024-00101-6)
Supplement: Supplementary file 5 — Source data Fig. 1 [file 44321_2024_101_MOESM5_ESM.zip › Figure 1/Figure 1K/Fraction of Total of Row statistics of intraerythrocytic development 26h.csv]

	trophozoite	early schizont	schizont
PbA	21,605	51,235	27,160
app (-)	15,924	78,981	5,096
lap (-)	92,517	7,483	0,000
