# Supplementary material for: Experimental vaccination by single dose sporozoite injection of blood-stage attenuated malaria parasites
Source: EMBO Mol Med. 2024 Aug 5;16(9):2060–79. doi: 10.1038/s44321-024-00101-6 (PMC11392930; doi:10.1038/s44321-024-00101-6)
Supplement: Supplementary file 5 — Source data Fig. 1 [file 44321_2024_101_MOESM5_ESM.zip › Figure 1/Figure 1K/intraerythrocytic development 26h.csv]

	trophozoite	trophozoite	trophozoite	early schizont	early schizont	early schizont	schizont	schizont	schizont
PbA	23	9	3	27	21	35	2	20	22
app (-)	10	7	8	35	44	45	5	2	1
lap (-)	50	36	50	2	8	1	0	0	0
