# Supplementary material for: Experimental vaccination by single dose sporozoite injection of blood-stage attenuated malaria parasites
Source: EMBO Mol Med. 2024 Aug 5;16(9):2060–79. doi: 10.1038/s44321-024-00101-6 (PMC11392930; doi:10.1038/s44321-024-00101-6)
Supplement: Supplementary file 5 — Source data Fig. 1 [file 44321_2024_101_MOESM5_ESM.zip › Figure 1/Figure 1E/sporozoite numbers.csv]

	PbA	PbA	PbA	app (-)	app (-)	app (-)	lap (-)	lap (-)	lap (-)
midgut sporozoites	42000	29000	114000	16000	12000	27500	7000	11000
salivary gland sporozoites	15000	10400	32000	11300	1600	7700	6000	1500
