# Supplementary material for: Experimental vaccination by single dose sporozoite injection of blood-stage attenuated malaria parasites
Source: EMBO Mol Med. 2024 Aug 5;16(9):2060–79. doi: 10.1038/s44321-024-00101-6 (PMC11392930; doi:10.1038/s44321-024-00101-6)
Supplement: Supplementary file 5 — Source data Fig. 1 [file 44321_2024_101_MOESM5_ESM.zip › Figure 1/Figure 1E/salivary gland occupancy.csv]

PbA	app (-)	lap (-)
0,36	0,70	0,86
0,36	0,13	0,14
0,28	0,28	0,64
