# Supplementary material for: Experimental vaccination by single dose sporozoite injection of blood-stage attenuated malaria parasites
Source: EMBO Mol Med. 2024 Aug 5;16(9):2060–79. doi: 10.1038/s44321-024-00101-6 (PMC11392930; doi:10.1038/s44321-024-00101-6)
Supplement: Supplementary file 5 — Source data Fig. 1 [file 44321_2024_101_MOESM5_ESM.zip › Figure 1/Figure 1D/cysts: inf midguts.csv]

PbA	app (-)	lap (-)
61	6	98
30		15
9	6	3
29		39
44	3	54
178		31
91		95
8		59
350		28
37	3	78
83		79
15		28
102		20
135	4	8
	7	4
248		15
69	4	45
13	10	4
19		77
86	56	8
27	4	25
13	74	4
60		27
10		34
132	13	9
2	38	24
10		1
42	4	16
142	45	14
292	12	37
	73	15
79	33	3
38		3
94		3
16	20	21
156	5	12
58		30
15	2	7
101	87	9
76	1	1
23	3	2
4	19	21
24	3
140
43
73
53
46
27	7
33	50
1	26
33	9
10	6
15	21
19	18
24
14	20
19	11
23	3
17
35
18	28
43	13
40	48
3
18	63
25	4
53
35	8
33	30
43	5
69	67
8	20
151	31
28	115
1	87
6	53
7	21
32	49
15	23
1	13
8	9
17	10
22	37
2	17
9
12
17
45
100
243
249
35
121
10
71
300
28
82
55
208
65
280
244
10
15
52
2
8
11
3
2
3
39
3
3
