# Supplementary material for: Experimental vaccination by single dose sporozoite injection of blood-stage attenuated malaria parasites
Source: EMBO Mol Med. 2024 Aug 5;16(9):2060–79. doi: 10.1038/s44321-024-00101-6 (PMC11392930; doi:10.1038/s44321-024-00101-6)
Supplement: Supplementary file 5 — Source data Fig. 1 [file 44321_2024_101_MOESM5_ESM.zip › Figure 1/Figure 1D/Kruskal-Wallis test of cysts: inf midguts.csv]

Number of families	1
Number of comparisons per family	3
Alpha	0,05
Dunn's multiple comparisons test	Mean rank diff.	Significant?	Summary	Adjusted P Value
PbA vs. app (-)	31,60	Yes	**	0,0047	A-B
PbA vs. lap (-)	28,55	Yes	*	0,0319	A-C
app (-) vs. lap (-)	-3,050	No	ns	>0.9999	B-C
Test details	Mean rank 1	Mean rank 2	Mean rank diff.	n1	n2	Z
PbA vs. app (-)	121,7	90,07	31,60	114	58	3,165
PbA vs. lap (-)	121,7	93,12	28,55	114	42	2,555
app (-) vs. lap (-)	90,07	93,12	-3,050	58	42	0,2432
