# Supplementary material for: Experimental vaccination by single dose sporozoite injection of blood-stage attenuated malaria parasites
Source: EMBO Mol Med. 2024 Aug 5;16(9):2060–79. doi: 10.1038/s44321-024-00101-6 (PMC11392930; doi:10.1038/s44321-024-00101-6)
Supplement: Supplementary file 5 — Source data Fig. 1 [file 44321_2024_101_MOESM5_ESM.zip › Figure 1/Figure 1D/Normality and Lognormality Tests of cysts: inf midguts.csv]

	PbA	app (-)	lap (-)
Test for normal distribution
Anderson-Darling test
A2*	11,00	3,639	2,469
P value	<0.0001	<0.0001	<0.0001
Passed normality test (alpha=0.05)?	No	No	No
P value summary	****	****	****
D'Agostino & Pearson test
K2	58,60	20,57	13,41
P value	<0.0001	<0.0001	0,0012
Passed normality test (alpha=0.05)?	No	No	No
P value summary	****	****	**
Shapiro-Wilk test
W	0,7185	0,8158	0,8248
P value	<0.0001	<0.0001	<0.0001
Passed normality test (alpha=0.05)?	No	No	No
P value summary	****	****	****
Kolmogorov-Smirnov test
KS distance	0,2245	0,2008	0,1686
P value	<0.0001	<0.0001	0,0042
Passed normality test (alpha=0.05)?	No	No	No
P value summary	****	****	**
Number of values	114	58	42
