# Supplementary material for: Experimental vaccination by single dose sporozoite injection of blood-stage attenuated malaria parasites
Source: EMBO Mol Med. 2024 Aug 5;16(9):2060–79. doi: 10.1038/s44321-024-00101-6 (PMC11392930; doi:10.1038/s44321-024-00101-6)
Supplement: Supplementary file 5 — Source data Fig. 1 [file 44321_2024_101_MOESM5_ESM.zip › Figure 1/Figure 1J/merozoites per schizont.csv]

PbA	app (-)	lap (-)
12	11	14
14	15	14
17	8	8
15	8	12
12	11	6
12	11	10
10	12	11
14	16	13
14	14	15
16	12	7
12	10	8
15	10	20
16	16	14
16	10	12
11	16	15
15	14	11
9	10	13
10	13	13
11	11	12
12	15	10
16	14	16
13	15	12
14	17	11
12	14	10
13	12	25
15	15	8
13	12	20
18	18	19
15	14	12
10	14	15
13	12	15
15	12	13
12	12	12
12	15	12
10	16	12
17	14	16
12	18	16
8	18	17
12	14	13
11	11	18
12	9	14
12	18	21
12	12	16
10	15	10
11	10	10
10	14	10
18	14	10
14	16	14
16	12	17
16	12	10
14	14
18	14
15	18
12	10
18	12
8	13
14	22
18	18
11
14
16
15
12
18
19
17
14
16
14
14
12
