# Supplementary material for: Experimental vaccination by single dose sporozoite injection of blood-stage attenuated malaria parasites
Source: EMBO Mol Med. 2024 Aug 5;16(9):2060–79. doi: 10.1038/s44321-024-00101-6 (PMC11392930; doi:10.1038/s44321-024-00101-6)
Supplement: Supplementary file 6 — Source data Fig. 2 [file 44321_2024_101_MOESM6_ESM.zip]

Archive with 81 entries (66 files):
- Figure 2/
- __MACOSX/._Figure 2
- Figure 2/Figure 2G/
- __MACOSX/Figure 2/._Figure 2G
- Figure 2/Figure 2I/
- __MACOSX/Figure 2/._Figure 2I
- Figure 2/Figure 2N/
- __MACOSX/Figure 2/._Figure 2N
- Figure 2/Figure 2O/
- __MACOSX/Figure 2/._Figure 2O
- Figure 2/Figure 2H/
- __MACOSX/Figure 2/._Figure 2H
- Figure 2/Figure 2A/
- __MACOSX/Figure 2/._Figure 2A
- Figure 2/Figure 2F/
- __MACOSX/Figure 2/._Figure 2F
- Figure 2/.DS_Store
- __MACOSX/Figure 2/._.DS_Store
- Figure 2/Figure 2C/
- __MACOSX/Figure 2/._Figure 2C
- Figure 2/Figure 2D/
- __MACOSX/Figure 2/._Figure 2D
- Figure 2/Figure 2M/
- __MACOSX/Figure 2/._Figure 2M
- Figure 2/Figure 2J/
- Figure 2/Figure 2L/
- __MACOSX/Figure 2/._Figure 2L
- Figure 2/Figure 2E/
- __MACOSX/Figure 2/._Figure 2E
- Figure 2/Figure 2B/
- __MACOSX/Figure 2/._Figure 2B
- Figure 2/Figure 2G/prepatency 1 000 C57Bl6 all.csv
- __MACOSX/Figure 2/Figure 2G/._prepatency 1 000 C57Bl6 all.csv
- Figure 2/Figure 2I/sum survival 1 000 spz C57Bl76 .csv
- __MACOSX/Figure 2/Figure 2I/._sum survival 1 000 spz C57Bl76 .csv
- Figure 2/Figure 2N/parasitemia mice inf with cage inf by mice from bite back d14.csv
- __MACOSX/Figure 2/Figure 2N/._parasitemia mice inf with cage inf by mice from bite back d14.csv
- Figure 2/Figure 2O/survival mice inf with cage inf by mice from bite back d14.csv
- __MACOSX/Figure 2/Figure 2O/._survival mice inf with cage inf by mice from bite back d14.csv
- Figure 2/Figure 2H/parasitemia 1 000 spz C57Bl6 lap(-).csv
- __MACOSX/Figure 2/Figure 2H/._parasitemia 1 000 spz C57Bl6 lap(-).csv
- Figure 2/Figure 2H/parasitemia 1 000 spz C57Bl6 app(-).csv
- __MACOSX/Figure 2/Figure 2H/._parasitemia 1 000 spz C57Bl6 app(-).csv
- Figure 2/Figure 2H/parasitemia 1 000 spz C57Bl6 PbA.csv
- __MACOSX/Figure 2/Figure 2H/._parasitemia 1 000 spz C57Bl6 PbA.csv
- Figure 2/Figure 2A/prepatency 100 iRBC all.csv
- __MACOSX/Figure 2/Figure 2A/._prepatency 100 iRBC all.csv
- Figure 2/Figure 2F/sum survival bb .txt
- __MACOSX/Figure 2/Figure 2F/._sum survival bb .txt
- Figure 2/Figure 2C/sum survival 100 iRBC.csv
- __MACOSX/Figure 2/Figure 2C/._sum survival 100 iRBC.csv
- Figure 2/Figure 2D/prepatency bb inf all.csv
- __MACOSX/Figure 2/Figure 2D/._prepatency bb inf all.csv
- Figure 2/Figure 2D/.DS_Store
- __MACOSX/Figure 2/Figure 2D/._.DS_Store
- Figure 2/Figure 2M/prepatency bite back cage inf with mice d14 post infection.csv
- __MACOSX/Figure 2/Figure 2M/._prepatency bite back cage inf with mice d14 post infection.csv
- Figure 2/Figure 2J/MRIm19 WT d7.jpg
- __MACOSX/Figure 2/Figure 2J/._MRIm19 WT d7.jpg
- Figure 2/Figure 2J/MRIm12 app d14.jpg
- __MACOSX/Figure 2/Figure 2J/._MRIm12 app d14.jpg
- Figure 2/Figure 2J/MRIm18 app d7.jpg
- __MACOSX/Figure 2/Figure 2J/._MRIm18 app d7.jpg
- Figure 2/Figure 2J/MRIm13 lap 819_1 d14.jpg
- __MACOSX/Figure 2/Figure 2J/._MRIm13 lap 819_1 d14.jpg
- Figure 2/Figure 2J/MRIm12 lap 819_1 d6.jpeg
- __MACOSX/Figure 2/Figure 2J/._MRIm12 lap 819_1 d6.jpeg
- Figure 2/Figure 2L/oocysts inf only cage inf with mice d14.txt
- __MACOSX/Figure 2/Figure 2L/._oocysts inf only cage inf with mice d14.txt
- Figure 2/Figure 2E/parasitemia bb inf app(-).csv
- __MACOSX/Figure 2/Figure 2E/._parasitemia bb inf app(-).csv
- Figure 2/Figure 2E/parasitemia bb inf PbA.csv
- __MACOSX/Figure 2/Figure 2E/._parasitemia bb inf PbA.csv
- Figure 2/Figure 2E/parasitemia bb inf lap(-).csv
- __MACOSX/Figure 2/Figure 2E/._parasitemia bb inf lap(-).csv
- Figure 2/Figure 2B/parasitemia 100 iRBC lap(-).csv
- __MACOSX/Figure 2/Figure 2B/._parasitemia 100 iRBC lap(-).csv
- Figure 2/Figure 2B/parasitemia 100 iRBC PbA.csv
- __MACOSX/Figure 2/Figure 2B/._parasitemia 100 iRBC PbA.csv
- Figure 2/Figure 2B/parasitemia 100 iRBC app(-).csv
- __MACOSX/Figure 2/Figure 2B/._parasitemia 100 iRBC app(-).csv
