# Supplementary material for: Experimental vaccination by single dose sporozoite injection of blood-stage attenuated malaria parasites
Source: EMBO Mol Med. 2024 Aug 5;16(9):2060–79. doi: 10.1038/s44321-024-00101-6 (PMC11392930; doi:10.1038/s44321-024-00101-6)
Supplement: Supplementary file 6 — Source data Fig. 2 [file 44321_2024_101_MOESM6_ESM.zip › Figure 2/Figure 2G/prepatency 1 000 C57Bl6 all.csv]

days post infection	PbA	app (-)	lap (-)
4	1
4	1
4	1
5	1
3	1
4	1
3	1
4	1
6		1
6		1
6		1
6		1
6		1
6		1
7		1
4		1
6		1
6		1
8		1
6		1
6		1
6		1
6		1
5		1
6		1
6		1
6		1
6		1
5		1
7		1
5		1
5		1
5			1
8			1
5			1
8			1
7			1
5			1
5			1
6			1
6			1
6			1
6			1
8			1
6			1
6			1
9			1
5			1
5			1
5			1
5			1
7			1
6			1
8			1
5			1
8			1
