# Supplementary material for: Experimental vaccination by single dose sporozoite injection of blood-stage attenuated malaria parasites
Source: EMBO Mol Med. 2024 Aug 5;16(9):2060–79. doi: 10.1038/s44321-024-00101-6 (PMC11392930; doi:10.1038/s44321-024-00101-6)
Supplement: Supplementary file 6 — Source data Fig. 2 [file 44321_2024_101_MOESM6_ESM.zip › Figure 2/Figure 2N/parasitemia mice inf with cage inf by mice from bite back d14.csv]

days post infection	app (-)	app (-)	app (-)	app (-)	lap (-)	lap (-)	lap (-)	lap (-)
3	0,00	0,00
4	0,00	0,00
5	0,00	0,00
6	0,00	0,02						0,05
7	0,00	0,11			0,08	0,00	0,04	0,02
8	0,00	0,09	0,18	0,21	0,02	0,00	0,18	0,06
9	0,00		0,71	0,39	0,55	0,00	0,87	0,30
10	0,00	0,59	0,26	1,49	0,30	0,04	0,47	0,50
11	0,00	0,44		6,34		0,13	0,30	0,60
12	0,00	0,24	3,98	11,57	0,08	0,18	0,10	0,30
13	0,00		9,43	3,06	0,75	0,82	0,37	1,26
14	0,00	2,34	13,20	3,98	3,13	0,65	4,27	6,57
15	0,00		5,58	3,52	5,42	0,35	10,16	18,73
16	0,00		5,71	1,05	13,22	2,07	8,24	10,25
17	0,00		5,33	4,39	13,68	12,00	4,03	5,20
18	0,00	2,38
19	0,00	0,00	3,94	7,50	0,48	11,88	0,00	0,54
20	0,00		1,84	8,37	0,00	1,88	0,00	0,47
21			0,64	5,21	0,00	5,95	0,00	0,19
22			0,00	4,74	0,00	3,61	0,00	0,00
23			0,00	0,61	0,00	12,24	0,00	0,06
24			0,00	0,32	0,00	16,29	0,00	0,00
25			0,00	0,18	0,00	21,48	0,00	0,00
26
27			0,00	0,00	0,00	1,02	0,00	0,00
28			0,00	0,00	0,00	0,00	0,00	0,00
29			0,00	0,00
30			0,00	0,00
