# Supplementary material for: Experimental vaccination by single dose sporozoite injection of blood-stage attenuated malaria parasites
Source: EMBO Mol Med. 2024 Aug 5;16(9):2060–79. doi: 10.1038/s44321-024-00101-6 (PMC11392930; doi:10.1038/s44321-024-00101-6)
Supplement: Supplementary file 6 — Source data Fig. 2 [file 44321_2024_101_MOESM6_ESM.zip › Figure 2/Figure 2H/parasitemia 1 000 spz C57Bl6 lap(-).csv]

days post infection	lap (-)	lap (-)	lap (-)	lap (-)	lap (-)	lap (-)	lap (-)	lap (-)
3
4
5	0,00	0,00	0,00	0,01	0,03			0,01
6	0,05	0,03	0,01	0,17	0,17	0,01	0,000	0,06
7	0,05	0,02	0,03	0,44	0,07	0,10	0,000	0,10
8	0,15	0,15	0,35	0,77	0,63	0,31	0,090	0,23
9	0,28	0,43	0,18	0,56	0,47	0,42	0,070	0,06
10	0,24	0,19	0,10	0,48	0,16	0,06	0,140	0,40
11	0,12	0,29	0,13	0,56	0,43	0,11	0,150	2,03
12	0,20	0,54	0,55	2,67	0,98	0,26	0,120	6,53
13	0,79	0,91	1,63	20,25	6,85	0,03	0,040	11,43
14	6,05	3,48	3,52	21,95	20,58	2,00	0,080	16,89
15	7,34	12,53	7,29	0,91	1,42	0,24	0,140	18,92
16	5,58	16,90	0,40	0,06	1,02	1,45	0,360	2,97
17	0,80	1,61	0,17	0,00	0,03	2,59	0,640	2,41
18	0,21	0,18	0,00	0,00	0,00	0,50	0,390	1,71
19	0,25	0,11	0,00	0,00	0,00	0,27	0,330	2,57
20		0,00	0,00	0,00	0,00	0,00	0,300	3,24
21	0,00	0,00	0,00	0,00	0,00	0,00	0,450	5,11
22	0,00	0,00	0,00	0,00	0,00	0,00	0,100
23	0,00	0,00	0,00					0,13
24	0,00	0,00	0,00	0,00	0,00	0,00	0,100	0,00
25				0,00	0,00	0,00	0,000	0,00
26
27
28
29
30
31
32
33
34
35
36
