# Supplementary material for: Experimental vaccination by single dose sporozoite injection of blood-stage attenuated malaria parasites
Source: EMBO Mol Med. 2024 Aug 5;16(9):2060–79. doi: 10.1038/s44321-024-00101-6 (PMC11392930; doi:10.1038/s44321-024-00101-6)
Supplement: Supplementary file 6 — Source data Fig. 2 [file 44321_2024_101_MOESM6_ESM.zip › Figure 2/Figure 2H/parasitemia 1 000 spz C57Bl6 app(-).csv]

days post infection	app (-)	app (-)	app (-)	app (-)	app (-)	app (-)	app (-)	app (-)
3
4
5					0,01	0,00	0,010	0,01
6	0,05	0,05		0,05	0,05		0,310	0,05
7	0,17	0,09		0,26	0,06	0,03	0,310	0,06
8	0,07	0,13	0,14	0,36	0,20	0,24	0,790	0,41
9	0,50	0,29	0,30	0,50	0,69	0,26	0,150	0,36
10	0,45	0,10	0,33	0,64	0,63	0,13	0,060	0,17
11	0,55	0,80	0,53	0,63	0,84	0,10	0,730	0,56
12	0,76	0,44	0,64	0,54	2,64	0,50	2,320	1,60
13	3,70	4,00	4,70	5,00	14,80	3,45	6,280	3,15
14	12,60	11,60	19,00	13,00	9,40	3,95	9,410	6,43
15	6,00	12,70	13,60	8,70	5,33	0,12		5,22
16	2,67	2,63	2,28	0,54	0,86	0,48	0,530	0,62
17	1,50	0,47	1,04	0,44	1,05	0,00		1,02
18					0,53	0,00	0,030	1,61
19					1,91	0,00	0,000	0,92
20	0,00	0,00	0,00	1,38	2,08	0,00	0,000	36,00
21	0,00	0,00	0,00	1,53	0,39	0,00	0,000	0,32
22	0,14	0,00	0,00	0,94	0,12	0,00	0,000	0,01
23
24	0,00	0,00	0,00	0,00	0,00	0,00	0,000	0,00
25
26
27
28
29
30
31
32
33
34
35
36
37
38
39
40
