# Supplementary material for: Experimental vaccination by single dose sporozoite injection of blood-stage attenuated malaria parasites
Source: EMBO Mol Med. 2024 Aug 5;16(9):2060–79. doi: 10.1038/s44321-024-00101-6 (PMC11392930; doi:10.1038/s44321-024-00101-6)
Supplement: Supplementary file 6 — Source data Fig. 2 [file 44321_2024_101_MOESM6_ESM.zip › Figure 2/Figure 2H/parasitemia 1 000 spz C57Bl6 PbA.csv]

days post infection	PbA	PbA	PbA	PbA
3	0,01	0,00	0,005	0,00
4	0,07	0,07	0,050	0,06
5	0,06	0,20	0,060	0,23
6	1,30	0,70	0,950	0,67
7	4,00	2,50	3,000	4,50
8	2,80	1,40
9
10
11
12
13
14
15
16
17
18
19
20
21
22
23
24
25
26
27
28
29
30
31
32
33
34
35
36
