# Supplementary material for: Experimental vaccination by single dose sporozoite injection of blood-stage attenuated malaria parasites
Source: EMBO Mol Med. 2024 Aug 5;16(9):2060–79. doi: 10.1038/s44321-024-00101-6 (PMC11392930; doi:10.1038/s44321-024-00101-6)
Supplement: Supplementary file 6 — Source data Fig. 2 [file 44321_2024_101_MOESM6_ESM.zip › Figure 2/Figure 2A/prepatency 100 iRBC all.csv]

days post infection	PbA	app (-)	lap (-)
5	1
4	1
3	1
3	1
5		1
5		1
5		1
6		1
5			1
4			1
5			1
6			1
