# Supplementary material for: Experimental vaccination by single dose sporozoite injection of blood-stage attenuated malaria parasites
Source: EMBO Mol Med. 2024 Aug 5;16(9):2060–79. doi: 10.1038/s44321-024-00101-6 (PMC11392930; doi:10.1038/s44321-024-00101-6)
Supplement: Supplementary file 6 — Source data Fig. 2 [file 44321_2024_101_MOESM6_ESM.zip › Figure 2/Figure 2L/oocysts inf only cage inf with mice d14.txt]

app (-)	lap (-)
27	12
23	24
1	23
3	32
3	10
29	21
8	1
1	4
7	12
9	17
46	5
23
1	20
1	8
13
12	23
13
61
	1
11
1	31
8
	25
13
14
3
34
10
12
