# Supplementary material for: Experimental vaccination by single dose sporozoite injection of blood-stage attenuated malaria parasites
Source: EMBO Mol Med. 2024 Aug 5;16(9):2060–79. doi: 10.1038/s44321-024-00101-6 (PMC11392930; doi:10.1038/s44321-024-00101-6)
Supplement: Supplementary file 6 — Source data Fig. 2 [file 44321_2024_101_MOESM6_ESM.zip › Figure 2/Figure 2E/parasitemia bb inf app(-).csv]

days post infection	app (-) n=3	app (-) n=3	app (-) n=3	app (-) n=3	app (-) anemia n=1	app (-) anemia n=1	app (-) anemia n=1	app (-) anemia n=1
3				0,01
4	0,01		0,00	0,06	0,00
5	0,18		0,05	0,10	0,00
6	0,49		0,02	0,32	0,12
7	0,22		0,37	0,11	0,21
8	0,95		0,37	0,77	0,55
9	0,77		0,49	0,26	0,78
10	1,64		1,02		1,24
11
12	15,97		9,39	14,44	5,18
13	13,97		10,74	12,40
14
15	3,63		0,26	0,15	11,83
16
17	3,91		0,00	0,12	19,00
18	2,79		0,19	0,06	47,25
19			0,31	0,15
20	2,09		0,35	0,19	25,19
21	1,45		0,20	0,12	29,80
22
23	0,00		0,00	0,00	51,50
24	0,00		0,00	0,04
25
26
27	0,00		0,00	0,00	66,05
28					48,20
29
30
31					86,90
32					72,86
					61,16
	0,00		0,00	0,00
