# Supplementary material for: Experimental vaccination by single dose sporozoite injection of blood-stage attenuated malaria parasites
Source: EMBO Mol Med. 2024 Aug 5;16(9):2060–79. doi: 10.1038/s44321-024-00101-6 (PMC11392930; doi:10.1038/s44321-024-00101-6)
Supplement: Supplementary file 6 — Source data Fig. 2 [file 44321_2024_101_MOESM6_ESM.zip › Figure 2/Figure 2E/parasitemia bb inf PbA.csv]

days post infection	PbA	PbA	PbA	PbA	anemia	anemia	anemia	anemia
3	0,01		0,01	0,01	0,00
4	0,03		0,05	0,10	0,05
5	0,90		2,10	0,90	0,20
6	0,70		4,90	4,20	0,80
7	0,90		0,70	0,60	1,50
8					2,70
9					2,30
10					1,60
11					1,00
12					0,50
13					19,00
14					9,30
15					13,20
16
17
18
19
20
21
22
23
24
25
26
27
28
29
30
31
32
