# Supplementary material for: Experimental vaccination by single dose sporozoite injection of blood-stage attenuated malaria parasites
Source: EMBO Mol Med. 2024 Aug 5;16(9):2060–79. doi: 10.1038/s44321-024-00101-6 (PMC11392930; doi:10.1038/s44321-024-00101-6)
Supplement: Supplementary file 6 — Source data Fig. 2 [file 44321_2024_101_MOESM6_ESM.zip › Figure 2/Figure 2E/parasitemia bb inf lap(-).csv]

days post infection	lap (-)	lap (-)	lap (-)	lap (-)
3
4
5			0,01	0,05
6	0,09	0,01	0,18	0,05
7	0,09	0,09	0,05	0,43
8	0,72	0,82	0,99	0,66
9	0,34	0,39	0,32	0,47
10	0,18	0,17	0,13	0,41
11	0,06	0,70	0,79	2,13
12	1,70	0,15	4,97	5,20
13	0,23	2,90	14,74	16,90
14	3,36	9,58	14,20	4,67
15	4,05	3,22	5,33	0,11
16	8,73	2,27	2,65	0,43
17	0,63	0,93	0,29	0,03
18	0,28	0,53	0,93	0,09
19	0,05	0,51	0,19	0,12
20	0,00	0,61	0,09	0,11
21	0,00	0,63	0,00	0,00
22	0,00	0,05	0,00	0,00
23	0,00	0,00	0,00	0,00
24	0,00	0,00	0,00	0,00
25
26
27
28
29
30
31
32
