# Supplementary material for: Experimental vaccination by single dose sporozoite injection of blood-stage attenuated malaria parasites
Source: EMBO Mol Med. 2024 Aug 5;16(9):2060–79. doi: 10.1038/s44321-024-00101-6 (PMC11392930; doi:10.1038/s44321-024-00101-6)
Supplement: Supplementary file 6 — Source data Fig. 2 [file 44321_2024_101_MOESM6_ESM.zip › Figure 2/Figure 2B/parasitemia 100 iRBC lap(-).csv]

days post infection	lap (-)	lap (-)	lap (-)	lap (-)
3	0,00	0,00	0,00	0,00
4	0,00	0,02	0,00	0,00
5	0,01	0,01	0,01	0,00
6	0,02	0,01	0,00	0,23
7	0,05	0,15	0,00	0,04
8	0,40	0,64	0,22	0,62
9	0,68	1,05	0,25	0,51
10	0,41	0,34	0,08	0,28
11	0,45	0,25	0,48	0,24
12	0,41	0,74	1,94	0,62
13	2,69	2,28	5,57	1,22
14	5,13	5,35	12,26	2,88
15	7,90	9,55	24,95	4,38
16	2,02	4,82	9,27	1,22
17	0,41	1,00	0,78	0,34
18
19	0,00	0,04	0,00	0,02
20	0,00	0,00	0,00	0,00
