# Supplementary material for: Experimental vaccination by single dose sporozoite injection of blood-stage attenuated malaria parasites
Source: EMBO Mol Med. 2024 Aug 5;16(9):2060–79. doi: 10.1038/s44321-024-00101-6 (PMC11392930; doi:10.1038/s44321-024-00101-6)
Supplement: Supplementary file 6 — Source data Fig. 2 [file 44321_2024_101_MOESM6_ESM.zip › Figure 2/Figure 2B/parasitemia 100 iRBC PbA.csv]

days post infection	PbA	PbA	PbA	PbA
3	0,00	0,00	0,01	0,01
4	0,00	0,02	0,45	0,04
5	0,09	0,09	0,49	0,07
6	0,48	0,98	1,04	0,74
7	1,68	2,55	4,24	1,74
8	4,20	2,40	3,37	1,46
9
