# Supplementary material for: Experimental vaccination by single dose sporozoite injection of blood-stage attenuated malaria parasites
Source: EMBO Mol Med. 2024 Aug 5;16(9):2060–79. doi: 10.1038/s44321-024-00101-6 (PMC11392930; doi:10.1038/s44321-024-00101-6)
Supplement: Supplementary file 6 — Source data Fig. 2 [file 44321_2024_101_MOESM6_ESM.zip › Figure 2/Figure 2B/parasitemia 100 iRBC app(-).csv]

days post infection	app (-)	app (-)	app (-)	app (-)
3	0,00	0,00	0,00	0,00
4	0,00	0,00	0,00	0,00
5		0,01	0,02	0,00
6	0,11	0,17	0,11	0,13
7		0,34	0,40	0,16
8	0,44	0,52	0,28	0,36
9	0,16	0,19	0,16	0,53
10	0,10	0,71	0,18	0,14
11	0,06	0,17	0,03	0,02
12
13	2,14	2,57	0,63	0,83
14	5,96	17,02	5,08	4,26
15	1,98	3,57	3,21	6,03
16	1,37	3,57	2,94	1,05
17
18	0,12	0,47	0,00	0,38
19	0,20	0,12	0,00	0,09
20	0,11	0,00	0,00	0,04
21	0,17	0,00	0,00	0,00
22		0,00	0,00
23	0,00	0,00	0,00	0,00
24
25
