# Supplementary material for: Experimental vaccination by single dose sporozoite injection of blood-stage attenuated malaria parasites
Source: EMBO Mol Med. 2024 Aug 5;16(9):2060–79. doi: 10.1038/s44321-024-00101-6 (PMC11392930; doi:10.1038/s44321-024-00101-6)
Supplement: Supplementary file 7 — Source data Fig. 3 [file 44321_2024_101_MOESM7_ESM.zip]

Archive with 46 entries (34 files):
- Figure 3/
- Figure 3/.DS_Store
- __MACOSX/Figure 3/._.DS_Store
- Figure 3/Figure 3K/
- Figure 3/Figure 3L/
- Figure 3/Figure 3E/
- Figure 3/Figure 3C/
- Figure 3/Figure 3D/
- Figure 3/Figure 3M/
- Figure 3/Figure 3J/
- Figure 3/Figure 3H/
- Figure 3/Figure 3F/
- Figure 3/Figure 3G/
- Figure 3/Figure 3N/
- Figure 3/Figure 3K/survival 100 iRBC NK65.csv
- __MACOSX/Figure 3/Figure 3K/._survival 100 iRBC NK65.csv
- Figure 3/Figure 3L/prepatency challenge d90 .csv
- __MACOSX/Figure 3/Figure 3L/._prepatency challenge d90 .csv
- Figure 3/Figure 3E/prepatency challenge d180 all.csv
- __MACOSX/Figure 3/Figure 3E/._prepatency challenge d180 all.csv
- Figure 3/Figure 3C/.DS_Store
- __MACOSX/Figure 3/Figure 3C/._.DS_Store
- Figure 3/Figure 3C/prepatency challenge d90 all.csv
- __MACOSX/Figure 3/Figure 3C/._prepatency challenge d90 all.csv
- Figure 3/Figure 3D/survival challenge d90 all.csv
- __MACOSX/Figure 3/Figure 3D/._survival challenge d90 all.csv
- Figure 3/Figure 3M/survival challenge d90.csv
- __MACOSX/Figure 3/Figure 3M/._survival challenge d90.csv
- Figure 3/Figure 3J/100 iRBC NK65.csv
- __MACOSX/Figure 3/Figure 3J/._100 iRBC NK65.csv
- Figure 3/Figure 3H/parasitemia challenge d180 lap(-).csv
- __MACOSX/Figure 3/Figure 3H/._parasitemia challenge d180 lap(-).csv
- Figure 3/Figure 3H/parasitemia challenge d180 PbA.csv
- __MACOSX/Figure 3/Figure 3H/._parasitemia challenge d180 PbA.csv
- Figure 3/Figure 3H/parasitemia challenge d180 app(-).csv
- __MACOSX/Figure 3/Figure 3H/._parasitemia challenge d180 app(-).csv
- Figure 3/Figure 3F/survival challenge d180.csv
- __MACOSX/Figure 3/Figure 3F/._survival challenge d180.csv
- Figure 3/Figure 3G/parasitemia challenge d90 lap.csv
- __MACOSX/Figure 3/Figure 3G/._parasitemia challenge d90 lap.csv
- Figure 3/Figure 3G/parasitemia challenge d90 app.csv
- __MACOSX/Figure 3/Figure 3G/._parasitemia challenge d90 app.csv
- Figure 3/Figure 3G/parasitemia challenge d90 PbA.csv
- __MACOSX/Figure 3/Figure 3G/._parasitemia challenge d90 PbA.csv
- Figure 3/Figure 3N/challenge d90 with 1 000 PbA spz.csv
- __MACOSX/Figure 3/Figure 3N/._challenge d90 with 1 000 PbA spz.csv
