# Supplementary material for: Experimental vaccination by single dose sporozoite injection of blood-stage attenuated malaria parasites
Source: EMBO Mol Med. 2024 Aug 5;16(9):2060–79. doi: 10.1038/s44321-024-00101-6 (PMC11392930; doi:10.1038/s44321-024-00101-6)
Supplement: Supplementary file 7 — Source data Fig. 3 [file 44321_2024_101_MOESM7_ESM.zip › Figure 3/Figure 3E/prepatency challenge d180 all.csv]

days post infection	naive	lap (-)	app (-)
4	1
4	1
4	1
4	1
11			1
30			0
30			0
30			0
11			1
8			1
30			0
30			0
30			0
9			1
30			0
10			1
7		1
7		1
7		1
30		0
8		1
11		1
8		1
30		0
15		1
16		1
7		1
8		1
