# Supplementary material for: Experimental vaccination by single dose sporozoite injection of blood-stage attenuated malaria parasites
Source: EMBO Mol Med. 2024 Aug 5;16(9):2060–79. doi: 10.1038/s44321-024-00101-6 (PMC11392930; doi:10.1038/s44321-024-00101-6)
Supplement: Supplementary file 7 — Source data Fig. 3 [file 44321_2024_101_MOESM7_ESM.zip › Figure 3/Figure 3C/prepatency challenge d90 all.csv]

days post infection	naive	app (-)	lap (-)
3	1
4	1
4	1
4	1
10		1
9		1
11		1
30		0
30		0
30		0
30		0
30		0
13		1
12		1
8		1
30		0
30		0
12		1
12		1
11			1
30			0
30			0
30			0
30			0
11			1
30			0
30			0
9			1
30			0
30			0
30			0
30			0
12			1
7			1
30			0
