# Supplementary material for: Experimental vaccination by single dose sporozoite injection of blood-stage attenuated malaria parasites
Source: EMBO Mol Med. 2024 Aug 5;16(9):2060–79. doi: 10.1038/s44321-024-00101-6 (PMC11392930; doi:10.1038/s44321-024-00101-6)
Supplement: Supplementary file 7 — Source data Fig. 3 [file 44321_2024_101_MOESM7_ESM.zip › Figure 3/Figure 3J/100 iRBC NK65.csv]

days post infection	NK65 + CQ	NK65 + CQ	NK65 + CQ	NK65 + CQ	NK65	NK65	NK65	NK65
3
4
5	0,01	0,01	0,02	0,07	0,03	0,03	0,1	0,01
6	0,40	0,24	0,69	0,35	0,10	0,17
7	0,80	2,00	0,96	1,12	0,30	1,40	2,4	0,37
8	4,00	1,49	1,50	2,00	0,90	2,00	1,4	1,50
9	2,50	1,70	2,70	2,00	2,00	1,90	3,1	2,70
10	1,50	1,20	2,00	0,60	0,90	1,90	1,8	3,20
11
12	1,34	0,60	2,20	0,60	1,20	1,30	3,1	3,10
13	8,80	2,74	5,60	2,50	3,60	6,70	10,2	2,80
14	1,97	5,13	5,10	10,70	2,70	2,60	7,4	8,90
15	5,70	7,20	3,70	2,80	0,70	2,10	5,2	5,50
16		5,48	13,80	8,90	2,57	10,30	20,9	7,90
17	55,90	25,00	45,90	16,80	17,90	32,10	36,6	12,60
18	30,50	17,90	14,10	17,40	5,80	27,50	30,9	31,40
19			31,80	27,60		23,00	67,0	31,60
20	0,33	5,14	2,90	5,13	18,70	42,20	67,4	8,80
21	0,00	0,06	0,05	0,03	30,00	4,40	9,6	22,60
22	0,00	0,00	0,00	0,00	30,80	53,50	23,6	59,70
23	0,00	0,00	0,00	0,00	22,90	45,90		51,40
24	0,00	0,00	0,00	0,00	54,40	79,50	53,0	67,30
25	0,00	0,00	0,00	0,00	71,90	50,00		71,97
26	0,00	0,00	0,00	0,00	47,90
27
28
29
30
