# Supplementary material for: Experimental vaccination by single dose sporozoite injection of blood-stage attenuated malaria parasites
Source: EMBO Mol Med. 2024 Aug 5;16(9):2060–79. doi: 10.1038/s44321-024-00101-6 (PMC11392930; doi:10.1038/s44321-024-00101-6)
Supplement: Supplementary file 7 — Source data Fig. 3 [file 44321_2024_101_MOESM7_ESM.zip › Figure 3/Figure 3H/parasitemia challenge d180 lap(-).csv]

days post infection	lap (-) n=10	lap (-) n=10	lap (-) n=10	lap (-) n=10	lap (-) n=10	lap (-) n=10	lap (-) n=10	lap (-) n=10	lap (-) n=10	lap (-) n=10
3				0,00	0,00	0,00	0,00	0,00	0,00	0,00
4				0,00	0,00	0,00	0,00	0,00	0,00	0,00
5				0,00	0,00	0,00	0,00	0,00	0,00	0,00
6				0,00	0,00	0,00	0,00	0,00	0,00	0,00
7	0,05	0,07	0,14	0,00	0,00	0,07	0,00
8				0,00	0,00	0,03	0,03	0,68	0,00	0,02
9	0,42	0,99	1,00	0,00	0,00	0,03	0,30	0,67	0,00	0,56
10				0,00	0,00	0,13	0,63
11	0,09	0,07	0,14	0,00	0,00	0,00	0,96	0,00	0,08	0,10
12		0,12	0,03	0,00	0,00	0,00	2,39	0,00	0,86	0,06
13				0,00	0,00	0,02	1,13	0,00	0,50	0,00
14				0,00	0,00	0,00	0,06	0,00	0,00	0,00
15	0,00	0,05	0,00	0,05	0,00	0,02	0,05	0,00	0,00	0,00
16				0,00	0,09	0,00	0,00	0,00	0,00	0,00
17	0,00	0,03	0,00
18
19	0,00	0,00	0,00	0,00	0,00	0,00	0,00
20
