# Supplementary material for: Experimental vaccination by single dose sporozoite injection of blood-stage attenuated malaria parasites
Source: EMBO Mol Med. 2024 Aug 5;16(9):2060–79. doi: 10.1038/s44321-024-00101-6 (PMC11392930; doi:10.1038/s44321-024-00101-6)
Supplement: Supplementary file 7 — Source data Fig. 3 [file 44321_2024_101_MOESM7_ESM.zip › Figure 3/Figure 3H/parasitemia challenge d180 PbA.csv]

days post infection	naive n=3	naive n=3	naive n=3	naive n=3	naive anemic n=1	naive anemic n=1	naive anemic n=1	naive anemic n=1
3	0,00	0,00		0,00	0,00
4	0,03	0,04		0,02	0,05
5	0,24	0,37		0,09	0,03
6	0,52	0,74		0,35	0,26
7	4,26	2,33		0,41	1,17
8				1,63	3,33
9				1,64	7,14
10					1,54
11					0,49
12					1,65
13					2,25
14
15					1,02
16					4,88
17					8,75
18					6,73
19					2,90
20					19,39
