# Supplementary material for: Experimental vaccination by single dose sporozoite injection of blood-stage attenuated malaria parasites
Source: EMBO Mol Med. 2024 Aug 5;16(9):2060–79. doi: 10.1038/s44321-024-00101-6 (PMC11392930; doi:10.1038/s44321-024-00101-6)
Supplement: Supplementary file 7 — Source data Fig. 3 [file 44321_2024_101_MOESM7_ESM.zip › Figure 3/Figure 3H/parasitemia challenge d180 app(-).csv]

days post infection	app (-) n=5	app (-) n=5	app (-) n=5	app (-) n=5	app (-) n=5
3		0,00	0,00		0,00
4	0,00	0,00	0,00		0,00
5	0,00	0,00	0,00		0,00
6	0,00	0,00	0,00		0,00
7	0,00	0,00	0,00	0,00	0,00
8	0,00	0,00	0,02		0,00
9	0,00	0,00		0,00	0,74
10	0,01	0,00	0,03
11	0,03	0,04	0,28	0,40	0,08
12	0,02		0,75	0,39	0,10
13	0,54	0,04	0,11		0,00
14	0,43		0,23		0,00
15	0,39	0,16	0,11	0,05	0,00
16	0,00	0,22	0,25		0,00
17	0,00	0,06	0,00	0,00	0,00
18		0,00	0,00
19	0,00	0,00	0,00	0,00
20		0,00	0,00
			0,00
