# Supplementary material for: Experimental vaccination by single dose sporozoite injection of blood-stage attenuated malaria parasites
Source: EMBO Mol Med. 2024 Aug 5;16(9):2060–79. doi: 10.1038/s44321-024-00101-6 (PMC11392930; doi:10.1038/s44321-024-00101-6)
Supplement: Supplementary file 7 — Source data Fig. 3 [file 44321_2024_101_MOESM7_ESM.zip › Figure 3/Figure 3G/parasitemia challenge d90 lap.csv]

days post infection
3	0,00	0,00	0,00	0,00	0,00
4	0,00	0,00	0,00	0,00	0,00
5	0,00	0,00	0,00	0,00	0,00
6	0,00	0,00	0,00	0,00	0,00
7	0,00	0,00	0,00	0,05	0,00
8	0,00	0,00	0,00		0,00
9	0,00	0,00	0,00	0,05	0,05
10	0,00	0,00	0,00	0,00
11	0,06	0,06	0,00	0,00
12	0,06	0,34	0,01	0,00	0,44
13	0,85	0,50	0,03	0,08	0,10
14	0,70	0,17	0,09	0,18	0,44
15	0,07	0,00	0,04	0,07	0,16
16	0,00	0,00		0,00
17				0,00
18			0,10	0,00	0,14
19			0,12	0,00	0,07
20			0,00	0,00	0,00
