# Supplementary material for: Experimental vaccination by single dose sporozoite injection of blood-stage attenuated malaria parasites
Source: EMBO Mol Med. 2024 Aug 5;16(9):2060–79. doi: 10.1038/s44321-024-00101-6 (PMC11392930; doi:10.1038/s44321-024-00101-6)
Supplement: Supplementary file 7 — Source data Fig. 3 [file 44321_2024_101_MOESM7_ESM.zip › Figure 3/Figure 3G/parasitemia challenge d90 app.csv]

days post infection	app (-)	app (-)	app (-)	app (-)	app (-)	app (-)	app (-)	app (-)
3				0,00	0,00	0,00	0,00	0,00
4	0,00	0,00	0,00	0,00	0,00	0,00	0,00	0,00
5	0,00	0,00	0,00	0,00	0,00	0,00	0,00	0,00
6	0,00	0,00	0,00	0,00	0,00	0,00	0,00	0,00
7	0,00	0,00	0,00	0,00	0,00	0,00	0,00	0,00
8	0,00	0,00	0,00					0,05
9				0,00	0,00	0,00	0,00	0,14
10	0,02	0,27	0,00	0,00	0,00	0,00
11	0,09	2,12	0,02
12	0,05	0,66	0,00	0,05	0,05	0,00	0,15	0,00
13	0,00	0,29	0,13	0,07	0,03	0,06	0,98	0,00
14	0,00	0,00		0,67	0,06	0,04	1,69	0,00
15	0,00	0,00		0,53	0,03	0,00	0,04	0,00
16			1,10
17			1,10
18				0,28	0,00	0,00	0,00	0,00
19			0,00	0,17	0,00	0,00	0,00	0,00
20				0,00	0,00	0,00	0,00	0,00
