# Supplementary material for: Experimental vaccination by single dose sporozoite injection of blood-stage attenuated malaria parasites
Source: EMBO Mol Med. 2024 Aug 5;16(9):2060–79. doi: 10.1038/s44321-024-00101-6 (PMC11392930; doi:10.1038/s44321-024-00101-6)
Supplement: Supplementary file 7 — Source data Fig. 3 [file 44321_2024_101_MOESM7_ESM.zip › Figure 3/Figure 3G/parasitemia challenge d90 PbA.csv]

days post infection	naive	naive	naive	naive	naive	naive	naive	naive
3	0,00	0,00	0,00	0,00
4	0,02	0,04	0,03	0,03
5	0,19	0,20	0,16	0,14
6	0,54	0,81	0,23	0,37
7	5,78	4,82	2,50	1,19
8	5,19		1,36	3,41
9			3,58	9,74
10
11
12
13
14
15
16
17
18
19
20
