# Supplementary material for: Experimental vaccination by single dose sporozoite injection of blood-stage attenuated malaria parasites
Source: EMBO Mol Med. 2024 Aug 5;16(9):2060–79. doi: 10.1038/s44321-024-00101-6 (PMC11392930; doi:10.1038/s44321-024-00101-6)
Supplement: Supplementary file 7 — Source data Fig. 3 [file 44321_2024_101_MOESM7_ESM.zip › Figure 3/Figure 3N/challenge d90 with 1 000 PbA spz.csv]

days post infection	immunized NK65 + CQ	immunized NK65 + CQ	immunized NK65 + CQ	immunized NK65 + CQ	naive control	naive control	naive control	naive control
3	0,00	0,00	0,00	0,00	0,00	0,00	0,00	0,02
4	0,04	0,02	0,00	0,01	0,09	0,00	0,02	0,04
5	0,19	0,08	0,00	0,10	0,13	0,02	0,06	0,30
6	0,44	0,60	0,00	0,10	1,43	0,09	0,84	2,12
7	1,10	1,55	0,05	1,20	4,40	0,54	3,76	1,78
8	0,90	0,43	0,13	2,00	5,90	2,30	7,50	3,40
9	0,00	0,05	0,40	0,70		3,50		2,20
10	0,00	0,00		0,04		7,50		1,00
11	0,03	0,00	2,60	0,04
12	0,00	0,00	0,60	0,02
13	0,00	0,00	0,00	0,00
14	0,00	0,00	0,00	0,00
15	0,00	0,00	0,00	0,00
