# Supplementary material for: Experimental vaccination by single dose sporozoite injection of blood-stage attenuated malaria parasites
Source: EMBO Mol Med. 2024 Aug 5;16(9):2060–79. doi: 10.1038/s44321-024-00101-6 (PMC11392930; doi:10.1038/s44321-024-00101-6)
Supplement: Supplementary file 8 — Source data Fig. 4 [file 44321_2024_101_MOESM8_ESM.zip]

Archive with 22 entries (16 files):
- Figure 4/
- __MACOSX/._Figure 4
- Figure 4/Figure 4B/
- __MACOSX/Figure 4/._Figure 4B
- Figure 4/Figure 4C/
- __MACOSX/Figure 4/._Figure 4C
- Figure 4/Figure 4G,H/
- __MACOSX/Figure 4/._Figure 4G,H
- Figure 4/Figure 4I/
- __MACOSX/Figure 4/._Figure 4I
- Figure 4/Figure 4D,E/
- __MACOSX/Figure 4/._Figure 4D,E
- Figure 4/Figure 4B/prepatency.csv
- __MACOSX/Figure 4/Figure 4B/._prepatency.csv
- Figure 4/Figure 4C/survival.csv
- __MACOSX/Figure 4/Figure 4C/._survival.csv
- Figure 4/Figure 4G,H/pos neg changed.csv
- __MACOSX/Figure 4/Figure 4G,H/._pos neg changed.csv
- Figure 4/Figure 4I/survival challenge d90 1 000 spz PbA.csv
- __MACOSX/Figure 4/Figure 4I/._survival challenge d90 1 000 spz PbA.csv
- Figure 4/Figure 4D,E/infection with 100 iRBC Γêålap.csv
- __MACOSX/Figure 4/Figure 4D,E/._infection with 100 iRBC Γêålap.csv
