# Supplementary material for: Experimental vaccination by single dose sporozoite injection of blood-stage attenuated malaria parasites
Source: EMBO Mol Med. 2024 Aug 5;16(9):2060–79. doi: 10.1038/s44321-024-00101-6 (PMC11392930; doi:10.1038/s44321-024-00101-6)
Supplement: Supplementary file 8 — Source data Fig. 4 [file 44321_2024_101_MOESM8_ESM.zip › Figure 4/Figure 4B/prepatency.csv]

days post infection	anti-CD20	control	anti CD20 mAB n=1
7	1
7			1
8	1
9		1
6		1
6		1
6		1
6	1
8		1
