# Supplementary material for: Experimental vaccination by single dose sporozoite injection of blood-stage attenuated malaria parasites
Source: EMBO Mol Med. 2024 Aug 5;16(9):2060–79. doi: 10.1038/s44321-024-00101-6 (PMC11392930; doi:10.1038/s44321-024-00101-6)
Supplement: Supplementary file 8 — Source data Fig. 4 [file 44321_2024_101_MOESM8_ESM.zip › Figure 4/Figure 4G,H/pos neg changed.csv]

days post infection	CD4 T-cell depleted	CD4 T-cell depleted	CD4 T-cell depleted	CD4 T-cell depleted	CD4 T-cell depleted	control CD4	control CD4	control CD4	control CD4	control CD4	CD8 T-cell depleted	CD8 T-cell depleted	CD8 T-cell depleted	CD8 T-cell depleted	CD8 T-cell depleted	Control CD8	Control CD8	Control CD8	Control CD8	Control CD8	naive control	naive control	naive control	naive control	naive control
1	100	100	100	100	100	100	100	100	100	100	100	100	100	100	100	100	100	100	100	100	100	100	100	100	100
2	100	100	100	100	100	100	100	100	100	100	100	100	100	100	100	100	100	100	100	100	100	100	100	100	100
3	100	100	100	100	100	100	100	100	100	100	100	100	100	100	100	100	100	100	100	100	0	0	0	0	0
4	100	100	100	100	100	100	100	100	100	100	100	100	100	100	100	100	100	100	100	100	0	0	0	0	0
5	100	100	100	100	100	100	100	100	100	100	100	100	100	100	100	100	100	100	100	100	0	0	0	0	0
6	0	100	0	100	0	100	100	0	0	100	100	100	0	100	100	100	100	100	100	100	0	0	0	0	0
7	0	100	100	100	0	100	100	100	0	0	100	100	0	100	100	100	100	100	100	100	0	0	0	0	0
8	0	100	100	100	0	100	100	100	0	0	100	100	0	100	0	100	100	100	100	100
9	0	100	0	100	0	100	100	0	0	0	100	100	0	100	100	100	100	100	100	100
10	0	100		100	0	100	100	0	0	0	100	100	0	100	100	100	100	0	0	100
11	0	100	100	100	0	100	100	0	0	0	100	100	0	0	100	100	100	0	0	100
12	0	0	0	0	0	100	100	0	0	0	100	100	100	0	100	100	100	0	0	100
13	0	0	0	0	0	100	100	0	100	0	100	100	100	0	100	100	100	0	0	100
14	0	0	0	0	0	100	100	0	100	0	100	100	100	0	100	100	100	0	100	100
15	0	0	0	0	0	100	100	100	100	100	100	100	100	0	100	100	100	100	100	100
16	0	0	0	0	0	100	100	100	100	100	100	100	100	100	100	100	100	100	100	100
17	0	0	0	0	0	100	100	100	100	100	100	100	100	100	100	100	100	100	100	100
18	0	0	0	0	0	100	100	100	100	100	100	100	100	100	100	100	100	100	100	100
19	0	0	0	0	0	100	100	100	100	100	100	100	100	100	100	100	100	100	100	100
20	0	0	0	0	0	100	100	100	100	100	100	100	100	100	100	100	100	100	100	100
21	0	0	0	0	0	100	100	100	100	100	100	100	100	100	100	100	100	100	100	100
22	0	0	0	0	0	100	100	100	100	100	100	100	100	100	100	100	100	100	100	100
23	0	0	0	0	100	100	100	100	100	100	100	100	100	100	100	100	100	100	100	100
24	0	0	0	0	100	100	100	100	100	100	100	100	100	100	100	100	100	100	100	100
25	0	100	100	0	100	100	100	100	100	100	100	100	100	100	100	100	100	100	100	100
26	0	100	100	0	100	100	100	100	100	100	100	100	100	100	100	100	100	100	100	100
27	0	100	100	100	100
28	0	100	100	100	100
29	0	100	100	100	100
30	0	100	100	100	100
