# Supplementary material for: Experimental vaccination by single dose sporozoite injection of blood-stage attenuated malaria parasites
Source: EMBO Mol Med. 2024 Aug 5;16(9):2060–79. doi: 10.1038/s44321-024-00101-6 (PMC11392930; doi:10.1038/s44321-024-00101-6)
Supplement: Supplementary file 8 — Source data Fig. 4 [file 44321_2024_101_MOESM8_ESM.zip › Figure 4/Figure 4I/survival challenge d90 1 000 spz PbA.csv]

days post infection	CD4 T-cell depleted	control CD4	CD8 T-cell depleted	Control CD8	naive control
7					1
7					1
7					1
7					1
7					1
60		0
60		0
60		0
60		0
60		0
60			0
60			0
60			0
60			0
60			0
60				0
60				0
60				0
60				0
60				0
43	1
60	0
60	0
60	0
60	0
