# Supplementary material for: Experimental vaccination by single dose sporozoite injection of blood-stage attenuated malaria parasites
Source: EMBO Mol Med. 2024 Aug 5;16(9):2060–79. doi: 10.1038/s44321-024-00101-6 (PMC11392930; doi:10.1038/s44321-024-00101-6)
Supplement: Supplementary file 8 — Source data Fig. 4 [file 44321_2024_101_MOESM8_ESM.zip › Figure 4/Figure 4D,E/infection with 100 iRBC Γêålap.csv]

days post infection	anti-CD20	anti-CD20	anti-CD20	anti-CD20	anti-CD20	control	control	control	control	control	anti CD20	anti CD20	anti CD20	anti CD20	anti CD20
5
6				0,05		0,00	0,08	0,03	0,02	0,00
7	0,07		0,00			0,00	0,06	0,03	0,16		0,03
8	0,05		0,02	0,70		0,00		0,50	0,16	0,10	0,54
9	0,34		0,16	1,76		0,13	1,00			0,14	0,65
10	1,15		1,98	1,90		1,12	1,07	0,64	2,00	0,23	1,00
11	3,40		1,34			0,82	1,63	0,81	1,00		0,83
12	1,60		1,00	0,23						0,83	0,29
13	0,58		0,43	1,55		0,87	0,34	0,23	1,20	0,28
14	0,18		1,79	3,00		0,40	1,72	1,46	3,44	0,46	0,66
15	0,30		6,70	2,58		0,90	2,50	5,10	14,50	1,62	0,30
16	1,20		21,50	2,30		3,20	2,70	11,00	17,90	3,10	6,00
17	3,90		14,80	15,80		16,70	11,30		5,30	5,30	5,70
18	10,90		16,70	19,30		3,00	0,80	4,20	3,80	0,50	16,60
19	9,00		17,00			1,70	0,07	5,30	1,40	1,00	13,60
20	31,10		18,10	53,80		0,50	0,00	4,10	0,40	0,00	31,10
21	23,10		32,10			0,40	0,00	0,50	0,60	0,00	20,60
22	20,30		10,70			0,09	0,00	0,30	0,20	0,00	21,70
23	34,70		64,20			0,20	0,00	0,06	0,40	0,00	16,50
24	40,90		56,30					0,00	0,70		5,50
25	65,00		65,00			0,00	0,00	0,00	0,00		10,60
26	53,00		57,00								5,00
27											2,70
28											2,90
29											1,20
30											0,65
31
32											1,00
33											1,20
34											1,00
35											1,50
36											0,70
37											1,50
38
39
40											5,00
41											4,40
42
43
44
45											31,70
46											32,40
47											28,90
48											33,90
49											53,70
50											63,50
51											25,70
52											48,50
53											33,80
54											53,20
55											35,60
56
