# Supplementary material for: Experimental vaccination by single dose sporozoite injection of blood-stage attenuated malaria parasites
Source: EMBO Mol Med. 2024 Aug 5;16(9):2060–79. doi: 10.1038/s44321-024-00101-6 (PMC11392930; doi:10.1038/s44321-024-00101-6)
Supplement: Supplementary file 9 — Source data Fig. 5 [file 44321_2024_101_MOESM9_ESM.zip]

Archive with 16 entries (15 files):
- Figure 5/
- __MACOSX/._Figure 5
- Figure 5/IL-23 +.txt
- Figure 5/.DS_Store
- __MACOSX/Figure 5/._.DS_Store
- Figure 5/IL-27 +.txt
- Figure 5/GM-CSF +.txt
- Figure 5/IL-1b +.txt
- Figure 5/MCP-1 +.txt
- Figure 5/IFN-b +.txt
- Figure 5/TNF-a +.txt
- Figure 5/IL-12p70 +.txt
- Figure 5/IL-6 +.txt
- Figure 5/IL-17a +.txt
- Figure 5/IL-10 +.txt
- Figure 5/IFN-g +.txt
