# Supplementary material for: Experimental vaccination by single dose sporozoite injection of blood-stage attenuated malaria parasites
Source: EMBO Mol Med. 2024 Aug 5;16(9):2060–79. doi: 10.1038/s44321-024-00101-6 (PMC11392930; doi:10.1038/s44321-024-00101-6)
Supplement: Supplementary file 9 — Source data Fig. 5 [file 44321_2024_101_MOESM9_ESM.zip › Figure 5/TNF-a +.txt]

naive ctrl	lap(-) immunized
8,505	46,565
14,380	36,565
12,115	28,125
14,040	30,845
