# Supplementary material for: Experimental vaccination by single dose sporozoite injection of blood-stage attenuated malaria parasites
Source: EMBO Mol Med. 2024 Aug 5;16(9):2060–79. doi: 10.1038/s44321-024-00101-6 (PMC11392930; doi:10.1038/s44321-024-00101-6)
Supplement: Supplementary file 10 — Source data Fig. 6 [file 44321_2024_101_MOESM10_ESM.zip]

Archive with 22 entries (19 files):
- Figure 6/
- __MACOSX/._Figure 6
- Figure 6/.DS_Store
- __MACOSX/Figure 6/._.DS_Store
- Figure 6/Figure 6B/
- __MACOSX/Figure 6/._Figure 6B
- Figure 6/Figure 6B/Baseline-corrected of Transpose of Multiplication Rate.csv
- __MACOSX/Figure 6/Figure 6B/._Baseline-corrected of Transpose of Multiplication Rate.csv
- Figure 6/Figure 6B/Row statistics of Baseline-corrected of Transpose of Multiplication Rate.csv
- __MACOSX/Figure 6/Figure 6B/._Row statistics of Baseline-corrected of Transpose of Multiplication Rate.csv
- Figure 6/Figure 6B/Transpose of Multiplication Rate.csv
- __MACOSX/Figure 6/Figure 6B/._Transpose of Multiplication Rate.csv
- Figure 6/Figure 6B/Multiplication Rate.csv
- __MACOSX/Figure 6/Figure 6B/._Multiplication Rate.csv
- Figure 6/Figure 6B/2way ANOVA of Transpose of Multiplication Rate.csv
- __MACOSX/Figure 6/Figure 6B/._2way ANOVA of Transpose of Multiplication Rate.csv
- Figure 6/Figure 6B/Figure 6C/
- __MACOSX/Figure 6/Figure 6B/._Figure 6C
- Figure 6/Figure 6B/Figure 6C/TRX stage composition new figure.csv
- __MACOSX/Figure 6/Figure 6B/Figure 6C/._TRX stage composition new figure.csv
- Figure 6/Figure 6B/Figure 6C/Transpose of TRX stage composition new figure.csv
- __MACOSX/Figure 6/Figure 6B/Figure 6C/._Transpose of TRX stage composition new figure.csv
