# Supplementary material for: Experimental vaccination by single dose sporozoite injection of blood-stage attenuated malaria parasites
Source: EMBO Mol Med. 2024 Aug 5;16(9):2060–79. doi: 10.1038/s44321-024-00101-6 (PMC11392930; doi:10.1038/s44321-024-00101-6)
Supplement: Supplementary file 10 — Source data Fig. 6 [file 44321_2024_101_MOESM10_ESM.zip › Figure 6/Figure 6B/Baseline-corrected of Transpose of Multiplication Rate.csv]

	Control / Control	Control / Control	Control / Control	Control / Control	Control / Control	Control / Control	Knockout / Control	Knockout / Control	Knockout / Control	Knockout / Control	Knockout / Control	Knockout / Control
MagoNashi	1,060	1,012	0,928				0,928	1,083	0,925
FIKK8	0,984	0,962	1,053				0,694	0,700	0,704
NMNAT	1,035	0,911	1,054				0,891	0,841	0,953
EIF-2B	1,000	1,031	0,969				0,953	0,958	0,945
TRX2	1,026	1,038	0,936				0,767	0,835	0,786
HYP11	0,909	1,010	1,081				0,949	0,946	0,918
