# Supplementary material for: Experimental vaccination by single dose sporozoite injection of blood-stage attenuated malaria parasites
Source: EMBO Mol Med. 2024 Aug 5;16(9):2060–79. doi: 10.1038/s44321-024-00101-6 (PMC11392930; doi:10.1038/s44321-024-00101-6)
Supplement: Supplementary file 10 — Source data Fig. 6 [file 44321_2024_101_MOESM10_ESM.zip › Figure 6/Figure 6B/Row statistics of Baseline-corrected of Transpose of Multiplication Rate.csv]

	Control / Control	Control / Control	Control / Control	Knockout / Control	Knockout / Control	Knockout / Control
MagoNashi	1,000	0,067	3	0,978	0,090	3
FIKK8	1,000	0,048	3	0,699	0,005	3
NMNAT	1,000	0,078	3	0,895	0,056	3
EIF-2B	1,000	0,031	3	0,952	0,006	3
TRX2	1,000	0,056	3	0,796	0,035	3
HYP11	1,000	0,087	3	0,938	0,018	3
