# Supplementary material for: Experimental vaccination by single dose sporozoite injection of blood-stage attenuated malaria parasites
Source: EMBO Mol Med. 2024 Aug 5;16(9):2060–79. doi: 10.1038/s44321-024-00101-6 (PMC11392930; doi:10.1038/s44321-024-00101-6)
Supplement: Supplementary file 10 — Source data Fig. 6 [file 44321_2024_101_MOESM10_ESM.zip › Figure 6/Figure 6B/Transpose of Multiplication Rate.csv]

	Control	Control	Control	Control	Control	Control	Knockout	Knockout	Knockout	Knockout	Knockout	Knockout
MagoNashi	7,000	6,686	6,130				6,128	7,152	6,107
FIKK8	7,075	6,915	7,570				4,991	5,033	5,056
NMNAT	9,359	8,237	9,527				8,054	7,606	8,612
EIF-2B	6,286	6,479	6,090				5,988	6,020	5,939
TRX2	8,007	8,099	7,301				5,986	6,514	6,130
HYP11	7,045	7,825	8,381				7,358	7,335	7,111
