# Supplementary material for: Experimental vaccination by single dose sporozoite injection of blood-stage attenuated malaria parasites
Source: EMBO Mol Med. 2024 Aug 5;16(9):2060–79. doi: 10.1038/s44321-024-00101-6 (PMC11392930; doi:10.1038/s44321-024-00101-6)
Supplement: Supplementary file 10 — Source data Fig. 6 [file 44321_2024_101_MOESM10_ESM.zip › Figure 6/Figure 6B/Multiplication Rate.csv]

	MagoNashi	MagoNashi	MagoNashi	FIKK8	FIKK8	FIKK8	NMNAT (gDNA 1)	NMNAT (gDNA 1)	NMNAT (gDNA 1)	NMNAT (gDNA 2)	NMNAT (gDNA 2)	NMNAT (gDNA 2)	EIF-2B	EIF-2B	EIF-2B	TRX2	TRX2	TRX2	HYP11	HYP11	HYP11
Control	7,00045788	6,68586142	6,13043478	7,07486631	6,91525124	7,57034632	9,35900000	8,23660000	9,52720000	8,69640000	8,54410000	8,84900000	6,28612846	6,47924710	6,08955939	8,00728814	8,09883354	7,30100236	7,0447	7,8245	8,3809
Knockout	6,12776304	7,15202020	6,10714286	4,99074074	5,03289474	5,05594406	8,05400000	7,60630000	8,61200000	8,02280000	7,95930000	7,01810000	5,98780488	6,01963317	5,93914474	5,98564593	6,51407658	6,13030303	7,3577	7,3352	7,1114
