# Supplementary material for: Experimental vaccination by single dose sporozoite injection of blood-stage attenuated malaria parasites
Source: EMBO Mol Med. 2024 Aug 5;16(9):2060–79. doi: 10.1038/s44321-024-00101-6 (PMC11392930; doi:10.1038/s44321-024-00101-6)
Supplement: Supplementary file 10 — Source data Fig. 6 [file 44321_2024_101_MOESM10_ESM.zip › Figure 6/Figure 6B/2way ANOVA of Transpose of Multiplication Rate.csv]

Compare each cell mean with the other cell mean in that row
Number of families	1
Number of comparisons per family	6
Alpha	0,05
Šídák's multiple comparisons test	Mean Diff.	95.00% CI of diff.	Below threshold?	Summary	Adjusted P Value
Control - Knockout
MagoNashi	0,1433	-0.8561 to 1.143	No	ns	0,9990
FIKK8	2,160	1.161 to 3.160	Yes	****	<0.0001
NMNAT	0,9502	-0.04924 to 1.950	No	ns	0,0688
EIF-2B	0,3028	-0.6966 to 1.302	No	ns	0,9504
TRX2	1,592	0.5930 to 2.592	Yes	***	0,0008
HYP11	0,4819	-0.5175 to 1.481	No	ns	0,6953
Test details	Mean 1	Mean 2	Mean Diff.	SE of diff.	N1	N2	t	DF
Control - Knockout
MagoNashi	6,606	6,462	0,1433	0,3487	3	3	0,4109	24,00
FIKK8	7,187	5,027	2,160	0,3487	3	3	6,195	24,00
NMNAT	9,041	8,091	0,9502	0,3487	3	3	2,725	24,00
EIF-2B	6,285	5,982	0,3028	0,3487	3	3	0,8683	24,00
TRX2	7,802	6,210	1,592	0,3487	3	3	4,566	24,00
HYP11	7,750	7,268	0,4819	0,3487	3	3	1,382	24,00
