# Supplementary material for: Experimental vaccination by single dose sporozoite injection of blood-stage attenuated malaria parasites
Source: EMBO Mol Med. 2024 Aug 5;16(9):2060–79. doi: 10.1038/s44321-024-00101-6 (PMC11392930; doi:10.1038/s44321-024-00101-6)
Supplement: Supplementary file 10 — Source data Fig. 6 [file 44321_2024_101_MOESM10_ESM.zip › Figure 6/Figure 6B/Figure 6C/TRX stage composition new figure.csv]

	Ctrl	Ctrl	Ctrl	Ctrl	KO	KO	KO	KO					Ctrl	Ctrl	Ctrl	Ctrl	KO	KO	KO	KO					Ctrl	Ctrl	Ctrl	Ctrl	KO	KO	KO	KO					Ctrl	Ctrl	Ctrl	Ctrl	KO	KO	KO	KO
Rings	91	48	67		89	86	81	78					39,22	7,84	10,00		37	42	33	27					14,00	3,92	0,98		15	10	2	13					41,18	40,00	49,53		16	21	6	3
Trophozoites	9	52	33		11	14	19	22					60,78	92,16	88,00		62	56	65	72					55,00	53,92	52,94		84	85	84	83					16,66	23,63	14,95		42	47	46	32
Early Schizonts	0	0	0		0	0	0	0					0,00	0,00	2,00		0	1	0	1					22,00	32,35	29,41		0	4	14	3					13,73	10,91	9,35		25	20	24	33
Late Schizonts	0	0	0		0	0	0	0					0,00	0,00	0,00		1	1	2	0					9,00	9,80	16,67		1	1	0	1					28,43	25,46	26,17		17	13	24	33
