# Supplementary material for: Experimental vaccination by single dose sporozoite injection of blood-stage attenuated malaria parasites
Source: EMBO Mol Med. 2024 Aug 5;16(9):2060–79. doi: 10.1038/s44321-024-00101-6 (PMC11392930; doi:10.1038/s44321-024-00101-6)
Supplement: Supplementary file 10 — Source data Fig. 6 [file 44321_2024_101_MOESM10_ESM.zip › Figure 6/Figure 6B/Figure 6C/Transpose of TRX stage composition new figure.csv]

	Rings	Rings	Rings	Rings	Trophozoites	Trophozoites	Trophozoites	Trophozoites	Early Schizonts	Early Schizonts	Early Schizonts	Early Schizonts	Late Schizonts	Late Schizonts	Late Schizonts	Late Schizonts
Ctrl	91,000	47,570	67,290		9,000	52,430	32,710		0,000	0,000	0,000		0,000	0,000	0,000
KO	89,000	86,000	80,810	78,300	11,000	14,000	19,190	21,690	0,000	0,000	0,000	0,000	0,000	0,000	0,000	0,000
Ctrl	39,220	7,840	10,000		60,780	92,160	88,000		0,000	0,000	2,000		0,000	0,000	0,000
KO	37,000	42,000	33,000	27,450	62,000	56,000	65,000	71,570	0,000	1,000	0,000	0,980	1,000	1,000	2,000	0,000
Ctrl	14,000	3,920	0,980		55,000	53,920	52,940		22,000	32,350	29,410		9,000	9,800	16,670
KO	15,000	10,000	1,980	13,000	84,000	85,000	84,150	83,000	0,000	4,000	13,860	3,000	1,000	1,000	0,000	1,000
Ctrl	41,180	40,000	49,530		16,660	23,630	14,950		13,730	10,910	9,350		28,430	25,460	26,170
KO	16,000	20,790	6,190	2,970	42,000	46,530	46,010	31,680	25,000	19,800	23,890	32,670	17,000	12,870	23,890	32,670
