# Supplementary material for: Experimental vaccination by single dose sporozoite injection of blood-stage attenuated malaria parasites
Source: EMBO Mol Med. 2024 Aug 5;16(9):2060–79. doi: 10.1038/s44321-024-00101-6 (PMC11392930; doi:10.1038/s44321-024-00101-6)
Supplement: Supplementary file 11 — Figure EV1 Source Data [file 44321_2024_101_MOESM11_ESM.zip]

Archive with 6 entries (5 files):
- Figure EV3/
- Figure EV3/prepatency.txt
- Figure EV3/survival.txt
- Figure EV3/RMCBS.txt
- Figure EV3/weight.txt
- Figure EV3/parasitemia.txt
