# Supplementary material for: Experimental vaccination by single dose sporozoite injection of blood-stage attenuated malaria parasites
Source: EMBO Mol Med. 2024 Aug 5;16(9):2060–79. doi: 10.1038/s44321-024-00101-6 (PMC11392930; doi:10.1038/s44321-024-00101-6)
Supplement: Supplementary file 11 — Figure EV1 Source Data [file 44321_2024_101_MOESM11_ESM.zip › Figure EV3/prepatency.txt]

days post infection	10.000 spz PbA	10.000 spz ∆lap	1.000 iRBC PbA	1.000 iRBC ∆lap
3	1
3	1
3	1
4	1
5		1
5		1
5		1
4		1
4			1
4			1
4			1
4			1
5				1
7				1
6				1
7				1
