# Supplementary material for: Experimental vaccination by single dose sporozoite injection of blood-stage attenuated malaria parasites
Source: EMBO Mol Med. 2024 Aug 5;16(9):2060–79. doi: 10.1038/s44321-024-00101-6 (PMC11392930; doi:10.1038/s44321-024-00101-6)
Supplement: Supplementary file 11 — Figure EV1 Source Data [file 44321_2024_101_MOESM11_ESM.zip › Figure EV3/survival.txt]

days post infection	10.000 spz PbA	10.000 spz ∆lap	1.000 iRBC PbA ECM n=2	1.000 iRBC PbA anemic n=2	1.000 iRBC ∆lap
9	1
8	1
8	1
8	1
30		0
30		0
30		0
30		0
18				1
9			1
9			1
18				1
30					0
30					0
30					0
30					0
