# Supplementary material for: Experimental vaccination by single dose sporozoite injection of blood-stage attenuated malaria parasites
Source: EMBO Mol Med. 2024 Aug 5;16(9):2060–79. doi: 10.1038/s44321-024-00101-6 (PMC11392930; doi:10.1038/s44321-024-00101-6)
Supplement: Supplementary file 11 — Figure EV1 Source Data [file 44321_2024_101_MOESM11_ESM.zip › Figure EV3/RMCBS.txt]

days post infection	10.000 spz PbA	10.000 spz PbA	10.000 spz PbA	10.000 spz PbA	10.000 spz ∆lap	10.000 spz ∆lap	10.000 spz ∆lap	10.000 spz ∆lap	1.000 iRBC PbA anemic n=2	1.000 iRBC PbA anemic n=2	1.000 iRBC PbA anemic n=2	1.000 iRBC PbA anemic n=2	1.000 iRBC ∆lap	1.000 iRBC ∆lap	1.000 iRBC ∆lap	1.000 iRBC ∆lap	1.000 iRBC PbA ECM n=2	1.000 iRBC PbA ECM n=2	1.000 iRBC PbA ECM n=2	1.000 iRBC PbA ECM n=2
3
4
5	20	20	20	20	20	20	20	20	20			20	20	20	20	20	20	20
6	19	20	18	20	19	20	20	20	20			20	20	20	20	20	20	20
7	9	1	2	2	20	20	20	20	18			19	20	20	20	19	18	9
8	0				20	20	20	20	19			20	20	20	20	20	17	5
9					20	20	20	20	20			20	20	20	20	20
10					20	20	20	20	20			20	20	20	20	20
11					20	20	20	20	20			20	20	20	20	20
12									20			20	20	20	20	20
13					20	20	18	20	20			20	20	20	20	20
14					20	20	18	20	20			20	20	20	20	20
15					20	20	20	20	20			20	20	20	20	20
16					20	20	20	20	20			20	20	20	20	20
17					20	20	20	20	20			20	20	20	20	20
18					20	20	20	20
19					20	20	20	20
