# Supplementary material for: Experimental vaccination by single dose sporozoite injection of blood-stage attenuated malaria parasites
Source: EMBO Mol Med. 2024 Aug 5;16(9):2060–79. doi: 10.1038/s44321-024-00101-6 (PMC11392930; doi:10.1038/s44321-024-00101-6)
Supplement: Supplementary file 11 — Figure EV1 Source Data [file 44321_2024_101_MOESM11_ESM.zip › Figure EV3/weight.txt]

days post infection	10.000 spz PbA	10.000 spz PbA	10.000 spz PbA	10.000 spz PbA	10.000 spz ∆lap	10.000 spz ∆lap	10.000 spz ∆lap	10.000 spz ∆lap	1.000 iRBC PbA anemic n=2	1.000 iRBC PbA anemic n=2	1.000 iRBC PbA anemic n=2	1.000 iRBC PbA anemic n=2	1.000 iRBC ∆lap	1.000 iRBC ∆lap	1.000 iRBC ∆lap	1.000 iRBC ∆lap	1.000 iRBC PbA ECM n=2	1.000 iRBC PbA ECM n=2	1.000 iRBC PbA ECM n=2	1.000 iRBC PbA ECM n=2
3
4																	21,0	19,5
5	18,90	20,500	20,800	20,600	22,2	19,2	20,6	22,0	18,5			21,1	20,5	19,6	21,3	20,1	20,7	20,1
6	17,70	19,600	19,700	20,100	21,9	19,3	20,4	21,2	19,2			21,1	21,6	20,6	23,2	20,7	20,3	18,9
7	16,30	17,800	18,200	18,500	22,3	19,6	20,9	21,5	18,3			21,1	21,9	20,8	23,0	20,5	18,7	16,8
8	15,20				22,6	19,8	21,3	21,8	16,8			20,2	21,0	21,0	22,3	20,7	17,1
9					23,2	19,3	21,9	22,0	17,6			20,7	21,1	20,6	21,0	20,3
10					23,4	20,0	21,7	21,8	18,2			21,3	19,5	19,8	20,1	18,7
11					24,5	20,5	22,2	22,0	18,4			21,3	19,7	19,5	20,6	19,3
12									18,1			21,6	20,7	20,6	21,4	20,0
13					24,8	20,9	21,5	22,0	17,5			21,5	21,1	21,2	21,3	20,3
14					24,6	20,6	19,5	21,5	17,0			20,5	21,1	21,5	21,0	20,4
15					22,2	19,6	20,2	21,8	16,9			20,2	21,2	21,4	21,4	20,6
16					22,0	19,0	21,0	22,4	17,5			20,1	21,7	21,4	21,2	20,0
17					22,9	19,3	21,4	22,6	16,0			19,0	22,3	22,0	21,4	21,5
18					24,1	20,0	22,2	23,0					22,3	22,1	21,6	21,0
19					23,2	21,9	23,0	22,6					22,5	22,6	22,5	22,0
20													22,2	22,2	22,7	22,5
21					23,5	19,5	21,1	21,9
													22,6	22,5	23,0	22,4
													21,3	21,7	22,1	22,4
													21,5	21,8	22,3	21,6
													22,3	22,0	22,3	21,1
													22,5	22,8	23,2	21,4
													22,8	22,7	22,9	21,2
