# Supplementary material for: Experimental vaccination by single dose sporozoite injection of blood-stage attenuated malaria parasites
Source: EMBO Mol Med. 2024 Aug 5;16(9):2060–79. doi: 10.1038/s44321-024-00101-6 (PMC11392930; doi:10.1038/s44321-024-00101-6)
Supplement: Supplementary file 11 — Figure EV1 Source Data [file 44321_2024_101_MOESM11_ESM.zip › Figure EV3/parasitemia.txt]

days post infection	10.000 spz PbA	10.000 spz PbA	10.000 spz PbA	10.000 spz PbA	10.000 spz ∆lap	10.000 spz ∆lap	10.000 spz ∆lap	10.000 spz ∆lap	1.000 iRBC PbA anemic n=2	1.000 iRBC PbA anemic n=2	1.000 iRBC PbA anemic n=2	1.000 iRBC PbA anemic n=2	1.000 iRBC PbA ECM n=2	1.000 iRBC PbA ECM n=2	1.000 iRBC PbA ECM n=2	1.000 iRBC PbA ECM n=2	1.000 iRBC ∆lap	1.000 iRBC ∆lap	1.000 iRBC ∆lap	1.000 iRBC ∆lap
3	0,050	0,005	0,005	0,005	0,000	0,000	0,000	0,045	0,040			0,04	0,050	0,030
4	0,220	0,180	0,073	0,070	0,044	0,014	0,036	0,043	0,040			0,08	0,130	0,070
5	0,550	0,610	0,330	0,510	0,090	0,140	0,320	0,060	1,160			0,16	0,600	0,270			0,02	0,02	0,02	0,03
6	2,590	2,790	1,980	3,440	0,110	0,190	0,320	0,290	2,750			2,04	2,040	3,500			0,04	0,02	0,04	0,05
7	5,150	2,480	5,000	2,600	0,820	0,790	1,640	1,300	4,200			3,00	4,200	4,700			0,08	0,26	0,23	0,70
8	2,830				0,800	0,450	1,600	1,000	3,760			3,10	4,500	4,500			0,57	1,00	0,48	0,80
9					0,550	0,310	1,700	0,900	4,000			2,40	3,400				0,80	0,80	1,26	2,86
10							9,400	2,500	2,700			2,30					1,50	0,70	0,77	0,73
11					12,200	15,300	35,800	15,500	5,900			3,40					0,13	0,70	0,40	0,48
12					2,440	9,400		4,640	17,300			5,40					0,15	0,08	0,38	0,50
13					16,300	4,600	10,600	5,300	22,000			17,00					0,40	0,17	1,86	5,70
14					4,830	7,730	4,800	7,450	14,000			19,90					1,60	0,60	6,80	22,60
15					1,380	2,760	6,260	6,830	12,300			11,00					4,00	2,40	6,50	11,10
16					0,470	0,980	0,700	0,560	21,400			36,20					3,30	4,00	13,80	3,60
17					0,070	0,430	0,170	4,200	12,000			20,70					1,20	0,73	6,00	0,70
18					0,160	0,160	0,040	3,700	2,000			2,00					0,50	0,50	2,10	1,80
19					0,080	0,050	0,000	1,380									0,24	0,07	1,54	2,10
20					0,000	0,000	0,000	0,800									0,08	0,14	0,90	4,20
21					0,000	0,000	0,000	0,350									0,00	0,06	0,23	2,50
22					0,000	0,000	0,000	0,000									0,00	0,00	0,06	0,80
23																	0,00	0,00	0,00	0,10
24																	0,00	0,00	0,00	0,00
25
26
27
28
29
30
